# Supplementary material for: The apicoplast localized isocitrate dehydrogenase is needed for de novo fatty acid synthesis in the apicoplast of Toxoplasma gondii
Source: Front Cell Infect Microbiol. 2025 Jun 24;15:1542122. doi: 10.3389/fcimb.2025.1542122 (PMC12234471; doi:10.3389/fcimb.2025.1542122)
Supplement: Supplementary file 2 [file Table1.xlsx]

## Sheet: Integral area
metabolites	Abbr.	2DH2-6-4	2DH2-6-6	2DH2-6-10	2DH2-6-12	RH-6-4	RH-6-6	RH-6-10	RH-6-12	PK-QC-01	PK-QC-02
Capric acid-m0	FA 10:0	35984909	34136015	266937458	168306559	38595709	81695878	70781140	32588866	91568562	84748447
Capric acid-m1	FA 10:0	5796808	5701567	44586168	28205307	6450224	12921582	11334814	5239070	14241014	13056678
Capric acid-m2	FA 10:0	570230	474635	3380713	2111999	409063	927270	913444	322530	1133104	964920
Capric acid-m3	FA 10:0	N.D.	N.D.	N.D.	N.D.	N.D.	N.D.	N.D.	N.D.	N.D.	N.D.
Capric acid-m4	FA 10:0	N.D.	N.D.	N.D.	N.D.	N.D.	N.D.	N.D.	N.D.	N.D.	N.D.
Capric acid-m5	FA 10:0	N.D.	N.D.	N.D.	N.D.	N.D.	N.D.	N.D.	N.D.	N.D.	N.D.
Capric acid-m6	FA 10:0	N.D.	N.D.	N.D.	N.D.	N.D.	N.D.	N.D.	N.D.	N.D.	N.D.
Capric acid-m7	FA 10:0	N.D.	N.D.	N.D.	N.D.	N.D.	N.D.	N.D.	N.D.	N.D.	N.D.
Capric acid-m8	FA 10:0	N.D.	N.D.	N.D.	N.D.	N.D.	N.D.	N.D.	N.D.	N.D.	N.D.
Capric acid-m9	FA 10:0	N.D.	N.D.	N.D.	N.D.	N.D.	N.D.	N.D.	N.D.	N.D.	N.D.
Capric acid-m10	FA 10:0	N.D.	N.D.	N.D.	N.D.	N.D.	N.D.	N.D.	N.D.	N.D.	N.D.
Lauric acid-m0	FA 12:0	360784240	366857367	1173015992	1048179271	79948217	99584804	85634990	37219731	431418685	395822893
Lauric acid-m1	FA 12:0	53132960	54072625	175679797	163697395	11160771	14531817	12356760	5248467	58356009	54775253
Lauric acid-m2	FA 12:0	52485665	49618069	68685626	75456785	2046609	2652700	3310374	1157823	34976888	30750768
Lauric acid-m3	FA 12:0	10717029	10776540	13166858	16800696	375516	390274	538512	173403	6401674	5953019
Lauric acid-m4	FA 12:0	30641981	30492971	38039464	58537765	1021165	1158570	2269888	603985	20838112	19631109
Lauric acid-m5	FA 12:0	8751631	8430551	9908207	15748614	287584	339358	764547	196568	5780424	5403201
Lauric acid-m6	FA 12:0	24359744	25511236	29273050	57402616	1120495	1397454	2566542	564785	16234513	15777036
Lauric acid-m7	FA 12:0	7622561	7389889	8390698	12881206	755666	912685	1526465	325570	5322446	4717637
Lauric acid-m8	FA 12:0	19955406	19540664	23978334	34054387	2839554	3356369	5136528	1091396	14519734	13368507
Lauric acid-m9	FA 12:0	5448175	5342612	10971005	11271859	2157469	2657411	3290834	745982	5677684	4932028
Lauric acid-m10	FA 12:0	17880093	17451074	45583841	39425139	8481770	10288248	12201947	3118361	19856017	18049592
Lauric acid-m11	FA 12:0	4188966	3883721	22080550	18778133	4936081	5777626	6257434	1729106	8498150	7803320
Lauric acid-m12	FA 12:0	7752550	7472622	54894689	40586000	12005421	14158292	13910500	4041816	19458628	17935756
Myristoleic acid-m0	FA 14:1	136290983	124277887	343164838	327760299	20575910	22243217	26748818	7258915	109818147	106913966
Myristoleic acid-m1	FA 14:1	20134376	18730710	50766159	48643987	2958295	3366459	4004566	1095362	16430616	15601653
Myristoleic acid-m2	FA 14:1	5074056	4688667	7067778	7146003	226100	266308	557983	116037	2804448	2648121
Myristoleic acid-m3	FA 14:1	753380	720216	544031	753537	N.D.	N.D.	N.D.	N.D.	276950	292973
Myristoleic acid-m4	FA 14:1	2905560	2667744	982583	2176930	N.D.	N.D.	N.D.	N.D.	1035628	1153418
Myristoleic acid-m5	FA 14:1	503353	487371	158757	372888	N.D.	N.D.	N.D.	N.D.	141462	164837
Myristoleic acid-m6	FA 14:1	2402725	2253093	931030	2808599	N.D.	N.D.	N.D.	N.D.	1039257	890253
Myristoleic acid-m7	FA 14:1	460455	510147	182052	488813	N.D.	N.D.	N.D.	N.D.	167014	188178
Myristoleic acid-m8	FA 14:1	2363310	2003334	997375	2376552	64754	18289	151964	8262	1047366	946803
Myristoleic acid-m9	FA 14:1	637123	520052	405412	928167	22457	46301	117171	N.D.	301536	352379
Myristoleic acid-m10	FA 14:1	2459915	2420313	2181326	3800663	285303	344199	520615	70284	1403530	1544662
Myristoleic acid-m11	FA 14:1	660423	724505	1308675	2038689	376581	294968	403106	115886	684744	705371
Myristoleic acid-m12	FA 14:1	1885338	1589934	4261184	5513531	910482	933368	1121480	375647	1940727	1875182
Myristoleic acid-m13	FA 14:1	267199	253393	1478631	2100557	396654	340737	434257	126560	652620	597000
Myristoleic acid-m14	FA 14:1	810129	657129	5332983	5832412	1370581	1199150	1246964	444689	1926456	1935328
Myristic acid-m0	FA 14:0	1.96262e+09	2.67307e+09	6.00718e+09	4.85837e+09	9.53387e+08	1.15159e+09	1.19242e+09	4.39612e+08	2.55294e+09	2.36667e+09
Myristic acid-m1	FA 14:0	4.09356e+08	5.59097e+08	1.24261e+09	1.01121e+09	1.94878e+08	2.34933e+08	2.45403e+08	8.94785e+07	5.25758e+08	4.8898e+08
Myristic acid-m2	FA 14:0	1.82531e+08	2.4648e+08	2.32125e+08	2.30644e+08	2.68174e+07	3.17072e+07	4.43776e+07	1.68716e+07	1.34517e+08	1.24874e+08
Myristic acid-m3	FA 14:0	3.59807e+07	4.91039e+07	3.2381e+07	3.76985e+07	2.98997e+06	3.75092e+06	6.37905e+06	2.30707e+06	2.26787e+07	2.14312e+07
Myristic acid-m4	FA 14:0	1.42055e+08	1.9025e+08	1.02197e+08	1.42996e+08	8.84718e+06	1.12615e+07	2.47264e+07	8.16526e+06	8.36315e+07	7.91058e+07
Myristic acid-m5	FA 14:0	4.19221e+07	5.56947e+07	2.34014e+07	3.51412e+07	2.58099e+06	3.1945e+06	7.3624e+06	2.30535e+06	2.28269e+07	2.12458e+07
Myristic acid-m6	FA 14:0	1.78386e+08	2.38355e+08	1.0137e+08	1.63604e+08	1.29428e+07	1.53175e+07	3.32317e+07	9.91382e+06	1.00899e+08	9.43153e+07
Myristic acid-m7	FA 14:0	7.2846e+07	9.75676e+07	3.88499e+07	5.89269e+07	1.05439e+07	1.28921e+07	2.05167e+07	6.14392e+06	4.36856e+07	3.92885e+07
Myristic acid-m8	FA 14:0	3.03724e+08	4.12489e+08	1.74481e+08	2.34731e+08	5.29553e+07	6.37193e+07	9.49932e+07	2.98125e+07	1.86637e+08	1.72814e+08
Myristic acid-m9	FA 14:0	1.22598e+08	1.66093e+08	1.20941e+08	1.5109e+08	5.77846e+07	6.93166e+07	8.33196e+07	2.90813e+07	1.08671e+08	1.00399e+08
Myristic acid-m10	FA 14:0	4.39003e+08	5.89775e+08	5.18471e+08	5.45804e+08	2.45357e+08	2.90587e+08	3.37131e+08	1.21684e+08	4.22649e+08	3.92508e+08
Myristic acid-m11	FA 14:0	1.31656e+08	1.77382e+08	3.32564e+08	3.67522e+08	1.9429e+08	2.30923e+08	2.2797e+08	8.851e+07	2.40089e+08	2.21606e+08
Myristic acid-m12	FA 14:0	3.89447e+08	5.26474e+08	1.19273e+09	1.13505e+09	6.70357e+08	7.9786e+08	7.50522e+08	3.08613e+08	7.93947e+08	7.37204e+08
Myristic acid-m13	FA 14:0	7.01027e+07	9.23444e+07	4.44114e+08	4.5022e+08	2.91512e+08	3.44844e+08	2.85368e+08	1.25049e+08	2.88422e+08	2.71376e+08
Myristic acid-m14	FA 14:0	1.56906e+08	2.09177e+08	1.28367e+09	1.13427e+09	7.92439e+08	9.35814e+08	7.44565e+08	3.50148e+08	7.69088e+08	7.18506e+08
Pentadecanoic acid-m0	FA 15:0	934071549	1544996756	2990154397	3234970842	498105123	622580068	601412139	255247012	1448773981	1373698802
Pentadecanoic acid-m1	FA 15:0	197165897	320776530	614567646	667700484	104224687	129624430	126139802	53127659	303321394	285109596
Pentadecanoic acid-m2	FA 15:0	33188331	51228928	81888334	90948600	12497651	15501502	14751121	6203010	43335016	40107708
Pentadecanoic acid-m3	FA 15:0	2878041	5028852	6769868	7914391	766923	1001493	1017431	413038	3849341	3282158
Pentadecanoic acid-m4	FA 15:0	3992476	6440367	2902910	3882211	312857	297190	533495	160765	2520611	2244708
Pentadecanoic acid-m5	FA 15:0	780292	1567961	248171	576034	N.D.	N.D.	N.D.	N.D.	388831	211940
Pentadecanoic acid-m6	FA 15:0	2031380	3066224	1361204	3246866	118298	143601	335443	43054	1289139	1211142
Pentadecanoic acid-m7	FA 15:0	208351	372405	17739	271933	N.D.	N.D.	N.D.	N.D.	182530	78323
Pentadecanoic acid-m8	FA 15:0	490904	838646	608376	1945363	13696	71345	115457	34052	447209	581618
Pentadecanoic acid-m9	FA 15:0	N.D.	N.D.	N.D.	N.D.	N.D.	N.D.	N.D.	N.D.	N.D.	N.D.
Pentadecanoic acid-m10	FA 15:0	152612	124063	259886	1009210	N.D.	N.D.	N.D.	N.D.	248127	252513
Pentadecanoic acid-m11	FA 15:0	N.D.	N.D.	N.D.	N.D.	N.D.	N.D.	N.D.	N.D.	N.D.	N.D.
Pentadecanoic acid-m12	FA 15:0	N.D.	N.D.	N.D.	N.D.	N.D.	N.D.	N.D.	N.D.	N.D.	N.D.
Pentadecanoic acid-m13	FA 15:0	N.D.	N.D.	N.D.	N.D.	N.D.	N.D.	N.D.	N.D.	N.D.	N.D.
Pentadecanoic acid-m14	FA 15:0	N.D.	N.D.	N.D.	N.D.	N.D.	N.D.	N.D.	N.D.	N.D.	N.D.
Pentadecanoic acid-m15	FA 15:0	N.D.	N.D.	N.D.	N.D.	N.D.	N.D.	N.D.	N.D.	N.D.	N.D.
Palmitoleic acid-m0	FA 16:1	4.79179e+09	4.42129e+09	9.91197e+09	1.06472e+10	2.51132e+09	2.73932e+09	2734964886	9.93176e+08	5.21495e+09	5.00509e+09
Palmitoleic acid-m1	FA 16:1	1101560729	1016388350	2278613436	2447621389	577315985	629728823	628727560	228316238	1198838975	1150596533
Palmitoleic acid-m2	FA 16:1	158829178	145627518	254104731	282579631	61261164	67105296	70987613	25516278	146201693	136447518
Palmitoleic acid-m3	FA 16:1	21818763	19622914	24584767	29180033	5368779	5771392	6554207	2419506	15833419	14960405
Palmitoleic acid-m4	FA 16:1	42950807	39523424	10948420	17142486	1122715	1088581	2923755	826359	16677135	15866767
Palmitoleic acid-m5	FA 16:1	14892793	14641984	2640683	5161626	80896	12502	391323	47959	6230599	5756700
Palmitoleic acid-m6	FA 16:1	64427359	59993345	13479201	23093394	1130242	1141495	3491699	929870	24414033	24350277
Palmitoleic acid-m7	FA 16:1	30229591	28756058	5573341	7645882	274606	313697	1741262	438197	10756607	10929673
Palmitoleic acid-m8	FA 16:1	124325252	115272320	26945799	35432007	3590354	4133526	9855594	2844487	47758038	46011129
Palmitoleic acid-m9	FA 16:1	62818074	59254278	21377394	23025150	4565316	4984918	11268795	3174248	28435820	26334530
Palmitoleic acid-m10	FA 16:1	220010334	193209058	84185522	90037822	21172571	21754258	45532768	14377219	97310236	95272533
Palmitoleic acid-m11	FA 16:1	90205031	83111588	67972578	79176543	23176374	24537959	43285186	14889145	60034346	58188268
Palmitoleic acid-m12	FA 16:1	259060316	240435375	236208964	254040604	80303823	86696315	147108717	52983165	190188948	178809943
Palmitoleic acid-m13	FA 16:1	78348757	71513875	153448731	179249474	62471227	66626266	98566706	38163834	101855811	94141634
Palmitoleic acid-m14	FA 16:1	203532816	188874869	497757327	529919177	197030624	205277291	301506950	122596585	304324364	291169090
Palmitoleic acid-m15	FA 16:1	28034196	25316241	146600877	162515852	69886384	71572917	95507024	44247398	85369038	78041366
Palmitoleic acid-m16	FA 16:1	49627901	49998896	354977813	324319869	129219617	147772886	188801740	95321775	175202285	177416413
Palmitic acid-m0	FA 16:0	7.20103e+09	1.25239e+10	2.60647e+10	2.6426e+10	6.60121e+09	8.69228e+09	6.85312e+09	3.45393e+09	1.24714e+10	1.18752e+10
Palmitic acid-m1	FA 16:0	1.65604e+09	2.90085e+09	6.05337e+09	6.11674e+09	1.52133e+09	1.98778e+09	1.57902e+09	7.97488e+08	2.87085e+09	2.72348e+09
Palmitic acid-m2	FA 16:0	3.24765e+08	5.6556e+08	8.2609e+08	8.38634e+08	1.88638e+08	2.42272e+08	2.1355e+08	1.00948e+08	4.19357e+08	3.96521e+08
Palmitic acid-m3	FA 16:0	4.8714e+07	8.50364e+07	8.40662e+07	8.66911e+07	1.64594e+07	1.96507e+07	2.05802e+07	8.98135e+06	4.69876e+07	4.4328e+07
Palmitic acid-m4	FA 16:0	1.39313e+08	2.40266e+08	5.19203e+07	7.91686e+07	5.47237e+06	6.13195e+06	1.51841e+07	5.38727e+06	6.51468e+07	6.32199e+07
Palmitic acid-m5	FA 16:0	4.89846e+07	8.29293e+07	1.38382e+07	1.46023e+07	513228	428731	4.07349e+06	979938	2.05093e+07	2.0886e+07
Palmitic acid-m6	FA 16:0	2.1037e+08	3.69333e+08	6.15688e+07	1.0691e+08	5.95522e+06	6.34588e+06	1.98463e+07	6.16738e+06	9.44889e+07	9.10236e+07
Palmitic acid-m7	FA 16:0	1.05114e+08	1.81807e+08	3.07232e+07	4.14999e+07	4.19749e+06	4.50265e+06	1.32457e+07	3.8686e+06	4.65051e+07	4.4445e+07
Palmitic acid-m8	FA 16:0	4.48676e+08	7.61984e+08	1.33002e+08	1.7218e+08	2.02775e+07	2.26764e+07	6.10691e+07	1.88068e+07	2.00254e+08	1.89022e+08
Palmitic acid-m9	FA 16:0	2.29148e+08	3.97843e+08	1.09814e+08	1.12274e+08	2.85319e+07	3.04368e+07	6.60059e+07	2.12127e+07	1.19826e+08	1.14993e+08
Palmitic acid-m10	FA 16:0	8.32294e+08	1.44857e+09	4.72514e+08	4.28713e+08	1.2474e+08	1.33005e+08	2.77381e+08	9.54559e+07	4.68422e+08	4.44719e+08
Palmitic acid-m11	FA 16:0	3.45505e+08	6.01334e+08	3.97692e+08	3.69141e+08	1.36111e+08	1.47587e+08	2.69187e+08	9.59318e+07	2.99435e+08	2.86498e+08
Palmitic acid-m12	FA 16:0	1.07683e+09	1.86217e+09	1.49108e+09	1.22086e+09	5.04494e+08	5.43143e+08	9.39382e+08	3.54447e+08	1.01245e+09	9.69169e+08
Palmitic acid-m13	FA 16:0	3.22235e+08	5.58732e+08	9.7027e+08	8.55794e+08	3.95249e+08	4.27728e+08	6.39282e+08	2.58999e+08	5.75811e+08	5.46799e+08
Palmitic acid-m14	FA 16:0	8.35285e+08	1.45e+09	3.08092e+09	2.43748e+09	1.20167e+09	1.29502e+09	1.83717e+09	7.95122e+08	1.66016e+09	1.59489e+09
Palmitic acid-m15	FA 16:0	1.47525e+08	2.51997e+08	1.1428e+09	9.57214e+08	5.18789e+08	5.53361e+08	6.93586e+08	3.17352e+08	6.03031e+08	5.72905e+08
Palmitic acid-m16	FA 16:0	2.87675e+08	5.10889e+08	2.93325e+09	2.22532e+09	1.25029e+09	1.33855e+09	1.60366e+09	7.92147e+08	1.42582e+09	1.36024e+09
Heptadecanoic acid-m0	FA 17:0	280003824	471670511	1040983209	1355706907	314659877	317546214	333108026	180006601	662991515	526963522
Heptadecanoic acid-m1	FA 17:0	92254058	183267753	364630457	423275893	89772796	101376165	107849320	53555395	209603924	190226526
Heptadecanoic acid-m2	FA 17:0	30130628	58354334	132057610	157776237	27489052	29912685	36373942	15878126	67183929	65717281
Heptadecanoic acid-m3	FA 17:0	5087431	10283897	24147749	25783636	4690568	5171653	5843548	2713158	12694640	11717230
Heptadecanoic acid-m4	FA 17:0	1103987	2595685	2377886	2917072	299236	381642	656582	197074	1476335	1620458
Heptadecanoic acid-m5	FA 17:0	N.D.	N.D.	N.D.	N.D.	N.D.	N.D.	N.D.	N.D.	N.D.	N.D.
Heptadecanoic acid-m6	FA 17:0	N.D.	N.D.	N.D.	N.D.	N.D.	N.D.	N.D.	N.D.	N.D.	N.D.
Heptadecanoic acid-m7	FA 17:0	N.D.	N.D.	N.D.	N.D.	N.D.	N.D.	N.D.	N.D.	N.D.	N.D.
Heptadecanoic acid-m8	FA 17:0	N.D.	N.D.	N.D.	N.D.	N.D.	N.D.	N.D.	N.D.	N.D.	N.D.
Heptadecanoic acid-m9	FA 17:0	N.D.	N.D.	N.D.	N.D.	N.D.	N.D.	N.D.	N.D.	N.D.	N.D.
Heptadecanoic acid-m10	FA 17:0	N.D.	N.D.	N.D.	N.D.	N.D.	N.D.	N.D.	N.D.	N.D.	N.D.
Heptadecanoic acid-m11	FA 17:0	N.D.	N.D.	N.D.	N.D.	N.D.	N.D.	N.D.	N.D.	N.D.	N.D.
Heptadecanoic acid-m12	FA 17:0	N.D.	N.D.	N.D.	N.D.	N.D.	N.D.	N.D.	N.D.	N.D.	N.D.
Heptadecanoic acid-m13	FA 17:0	N.D.	N.D.	N.D.	N.D.	N.D.	N.D.	N.D.	N.D.	N.D.	N.D.
Heptadecanoic acid-m14	FA 17:0	N.D.	N.D.	N.D.	N.D.	N.D.	N.D.	N.D.	N.D.	N.D.	N.D.
Heptadecanoic acid-m15	FA 17:0	N.D.	N.D.	N.D.	N.D.	N.D.	N.D.	N.D.	N.D.	N.D.	N.D.
Heptadecanoic acid-m16	FA 17:0	N.D.	N.D.	N.D.	N.D.	N.D.	N.D.	N.D.	N.D.	N.D.	N.D.
Heptadecanoic acid-m17	FA 17:0	N.D.	N.D.	N.D.	N.D.	N.D.	N.D.	N.D.	N.D.	N.D.	N.D.
alpha-Linolenic acid/gamma-Linolenic acid-m0	FA 18:3	513589882	472546641	1480397659	1139596261	508248422	560783939	457579046	136254642	694239511	675230327
alpha-Linolenic acid/gamma-Linolenic acid-m1	FA 18:3	117916843	108687126	334775448	263461218	110409070	125572375	105847716	29476390	162200510	155786074
alpha-Linolenic acid/gamma-Linolenic acid-m2	FA 18:3	17206090	16049523	44083733	38967609	14442108	17545781	14823680	4213883	22480697	21504788
alpha-Linolenic acid/gamma-Linolenic acid-m3	FA 18:3	1010622	1023563	3117256	2893454	791178	1137364	1037395	138960	1291037	1227115
alpha-Linolenic acid/gamma-Linolenic acid-m4	FA 18:3	N.D.	N.D.	N.D.	N.D.	N.D.	N.D.	N.D.	N.D.	N.D.	N.D.
alpha-Linolenic acid/gamma-Linolenic acid-m5	FA 18:3	N.D.	N.D.	N.D.	N.D.	N.D.	N.D.	N.D.	N.D.	N.D.	N.D.
alpha-Linolenic acid/gamma-Linolenic acid-m6	FA 18:3	N.D.	N.D.	N.D.	N.D.	N.D.	N.D.	N.D.	N.D.	N.D.	N.D.
alpha-Linolenic acid/gamma-Linolenic acid-m7	FA 18:3	N.D.	N.D.	N.D.	N.D.	N.D.	N.D.	N.D.	N.D.	N.D.	N.D.
alpha-Linolenic acid/gamma-Linolenic acid-m8	FA 18:3	N.D.	N.D.	N.D.	N.D.	N.D.	N.D.	N.D.	N.D.	N.D.	N.D.
alpha-Linolenic acid/gamma-Linolenic acid-m9	FA 18:3	N.D.	N.D.	N.D.	N.D.	N.D.	N.D.	N.D.	N.D.	N.D.	N.D.
alpha-Linolenic acid/gamma-Linolenic acid-m10	FA 18:3	N.D.	N.D.	N.D.	N.D.	N.D.	N.D.	N.D.	N.D.	N.D.	N.D.
alpha-Linolenic acid/gamma-Linolenic acid-m11	FA 18:3	N.D.	N.D.	N.D.	N.D.	N.D.	N.D.	N.D.	N.D.	N.D.	N.D.
alpha-Linolenic acid/gamma-Linolenic acid-m12	FA 18:3	N.D.	N.D.	N.D.	N.D.	N.D.	N.D.	N.D.	N.D.	N.D.	N.D.
alpha-Linolenic acid/gamma-Linolenic acid-m13	FA 18:3	N.D.	N.D.	N.D.	N.D.	N.D.	N.D.	N.D.	N.D.	N.D.	N.D.
alpha-Linolenic acid/gamma-Linolenic acid-m14	FA 18:3	N.D.	N.D.	N.D.	N.D.	N.D.	N.D.	N.D.	N.D.	N.D.	N.D.
alpha-Linolenic acid/gamma-Linolenic acid-m15	FA 18:3	N.D.	N.D.	N.D.	N.D.	N.D.	N.D.	N.D.	N.D.	N.D.	N.D.
alpha-Linolenic acid/gamma-Linolenic acid-m16	FA 18:3	N.D.	N.D.	N.D.	N.D.	N.D.	N.D.	N.D.	N.D.	N.D.	N.D.
alpha-Linolenic acid/gamma-Linolenic acid-m17	FA 18:3	N.D.	N.D.	N.D.	N.D.	N.D.	N.D.	N.D.	N.D.	N.D.	N.D.
alpha-Linolenic acid/gamma-Linolenic acid-m18	FA 18:3	N.D.	N.D.	N.D.	N.D.	N.D.	N.D.	N.D.	N.D.	N.D.	N.D.
Linoleic acid-m0	FA 18:2	1.74149e+09	1.61103e+09	5.13021e+09	5.04909e+09	1.19439e+09	1.31453e+09	1.79527e+09	6.38614e+08	2.57036e+09	2.41129e+09
Linoleic acid-m1	FA 18:2	4.34632e+08	4.06129e+08	1.30295e+09	1.27306e+09	2.98907e+08	3.30725e+08	4.55235e+08	1.59779e+08	6.46422e+08	6.08494e+08
Linoleic acid-m2	FA 18:2	6.81162e+07	6.4846e+07	1.80861e+08	1.89129e+08	4.16821e+07	4.5628e+07	6.39048e+07	2.21995e+07	9.23851e+07	8.75644e+07
Linoleic acid-m3	FA 18:2	7.89129e+06	7.17539e+06	1.63558e+07	2.00812e+07	3.88615e+06	3.8724e+06	6.07623e+06	2.08635e+06	9.29543e+06	9.61435e+06
Linoleic acid-m4	FA 18:2	N.D.	N.D.	N.D.	N.D.	N.D.	N.D.	N.D.	N.D.	N.D.	N.D.
Linoleic acid-m5	FA 18:2	N.D.	N.D.	N.D.	N.D.	N.D.	N.D.	N.D.	N.D.	N.D.	N.D.
Linoleic acid-m6	FA 18:2	N.D.	N.D.	N.D.	N.D.	N.D.	N.D.	N.D.	N.D.	N.D.	N.D.
Linoleic acid-m7	FA 18:2	N.D.	N.D.	N.D.	N.D.	N.D.	N.D.	N.D.	N.D.	N.D.	N.D.
Linoleic acid-m8	FA 18:2	N.D.	N.D.	N.D.	N.D.	N.D.	N.D.	N.D.	N.D.	N.D.	N.D.
Linoleic acid-m9	FA 18:2	N.D.	N.D.	N.D.	N.D.	N.D.	N.D.	N.D.	N.D.	N.D.	N.D.
Linoleic acid-m10	FA 18:2	N.D.	N.D.	N.D.	N.D.	N.D.	N.D.	N.D.	N.D.	N.D.	N.D.
Linoleic acid-m11	FA 18:2	N.D.	N.D.	N.D.	N.D.	N.D.	N.D.	N.D.	N.D.	N.D.	N.D.
Linoleic acid-m12	FA 18:2	N.D.	N.D.	N.D.	N.D.	N.D.	N.D.	N.D.	N.D.	N.D.	N.D.
Linoleic acid-m13	FA 18:2	N.D.	N.D.	N.D.	N.D.	N.D.	N.D.	N.D.	N.D.	N.D.	N.D.
Linoleic acid-m14	FA 18:2	N.D.	N.D.	N.D.	N.D.	N.D.	N.D.	N.D.	N.D.	N.D.	N.D.
Linoleic acid-m15	FA 18:2	N.D.	N.D.	N.D.	N.D.	N.D.	N.D.	N.D.	N.D.	N.D.	N.D.
Linoleic acid-m16	FA 18:2	N.D.	N.D.	N.D.	N.D.	N.D.	N.D.	N.D.	N.D.	N.D.	N.D.
Linoleic acid-m17	FA 18:2	N.D.	N.D.	N.D.	N.D.	N.D.	N.D.	N.D.	N.D.	N.D.	N.D.
Linoleic acid-m18	FA 18:2	N.D.	N.D.	N.D.	N.D.	N.D.	N.D.	N.D.	N.D.	N.D.	N.D.
Oleic acid-m0	FA 18:1	1.73818e+10	1.64694e+10	3.93033e+10	3.94533e+10	1.06467e+10	1.17715e+10	1.04048e+10	4.50985e+09	1.89175e+10	1.84906e+10
Oleic acid-m1	FA 18:1	4.44107e+09	4.2327e+09	1.00712e+10	1.01973e+10	2.74445e+09	3.03223e+09	2.67462e+09	1.16413e+09	4.87566e+09	4.77141e+09
Oleic acid-m2	FA 18:1	1.57154e+09	1.47818e+09	5.21921e+09	4.63984e+09	1.5174e+09	1.66382e+09	1.59346e+09	6.34225e+08	2.23114e+09	2.18815e+09
Oleic acid-m3	FA 18:1	2.80361e+08	2.58712e+08	9.88241e+08	8.68413e+08	2.92089e+08	3.19386e+08	3.10036e+08	1.20715e+08	4.16378e+08	4.10137e+08
Oleic acid-m4	FA 18:1	1.05025e+08	1.01186e+08	1.6773e+08	1.52273e+08	3.89315e+07	4.23001e+07	4.78199e+07	1.77695e+07	8.30752e+07	8.26438e+07
Oleic acid-m5	FA 18:1	2.86025e+07	2.61341e+07	2.06169e+07	1.76323e+07	2.6112e+06	3.50917e+06	5.08836e+06	1.4152e+06	1.37227e+07	1.30448e+07
Oleic acid-m6	FA 18:1	1.02698e+08	9.775e+07	2.5292e+07	3.04563e+07	1.59636e+06	1.73082e+06	6.05755e+06	1.68805e+06	3.49526e+07	3.52006e+07
Oleic acid-m7	FA 18:1	4.97969e+07	4.68671e+07	4.45005e+06	9.27893e+06	0	0	3.11633e+06	351050	1.54897e+07	1.62494e+07
Oleic acid-m8	FA 18:1	1.98809e+08	1.87365e+08	4.48695e+07	4.78457e+07	5.33862e+06	5.49426e+06	1.47137e+07	4.04989e+06	6.8258e+07	6.72343e+07
Oleic acid-m9	FA 18:1	1.083e+08	1.00025e+08	3.23221e+07	2.69364e+07	4.92824e+06	6.83664e+06	1.49655e+07	3.96132e+06	3.78095e+07	3.83517e+07
Oleic acid-m10	FA 18:1	3.79569e+08	3.60347e+08	1.45956e+08	1.15841e+08	2.85736e+07	3.2646e+07	6.93436e+07	1.93409e+07	1.49966e+08	1.46695e+08
Oleic acid-m11	FA 18:1	1.7336e+08	1.66007e+08	1.22657e+08	1.02392e+08	3.45616e+07	3.78936e+07	7.03219e+07	2.17604e+07	9.40442e+07	8.7939e+07
Oleic acid-m12	FA 18:1	5.27064e+08	4.77835e+08	4.41008e+08	3.46227e+08	1.25065e+08	1.34621e+08	2.50769e+08	8.18879e+07	2.99109e+08	2.95766e+08
Oleic acid-m13	FA 18:1	1.87408e+08	1.7543e+08	3.22312e+08	2.87584e+08	1.11058e+08	1.23107e+08	1.98966e+08	7.04755e+07	1.82095e+08	1.75375e+08
Oleic acid-m14	FA 18:1	4.82109e+08	4.51891e+08	1.02983e+09	8.63103e+08	3.40813e+08	3.82893e+08	5.98099e+08	2.24772e+08	5.33835e+08	5.22747e+08
Oleic acid-m15	FA 18:1	1.19074e+08	1.11687e+08	5.25187e+08	4.98268e+08	2.04555e+08	2.27963e+08	3.25086e+08	1.2799e+08	2.54313e+08	2.54094e+08
Oleic acid-m16	FA 18:1	2.52607e+08	2.3554e+08	1.42821e+09	1.26516e+09	5.25907e+08	5.73355e+08	8.0978e+08	3.48707e+08	6.45279e+08	6.38047e+08
Oleic acid-m17	FA 18:1	3.67564e+07	3.40844e+07	3.85009e+08	3.82474e+08	1.59834e+08	1.76889e+08	2.33884e+08	1.04196e+08	1.82474e+08	1.76065e+08
Oleic acid-m18	FA 18:1	5.69914e+07	5.0813e+07	8.00488e+08	7.84419e+08	3.24335e+08	3.52994e+08	4.46699e+08	2.22976e+08	3.59226e+08	3.58604e+08
Stearic acid-m0	FA 18:0	5.50873e+09	8.86686e+09	1.86868e+10	2.1647e+10	4.99935e+09	7.687e+09	5.45702e+09	3.42344e+09	9057670986	9.69815e+09
Stearic acid-m1	FA 18:0	1412494572	2273552836	4.7915e+09	5.5505e+09	1281883624	1971026327	1399236835	877806069	2322479740	2486703856
Stearic acid-m2	FA 18:0	395851136	643886434	1484219344	1543685313	507694653	553731103	532043295	266962827	793732106	729658139
Stearic acid-m3	FA 18:0	57716538	90792984	216524654	193730740	81967684	79383061	90304335	38060765	113180592	110024923
Stearic acid-m4	FA 18:0	15468059	31150340	23596094	25011841	7175497	6626288	8825358	3656099	13468633	13655288
Stearic acid-m5	FA 18:0	3710760	6965018	822342	495239	124575	158518	728929	239263	1855892	1430409
Stearic acid-m6	FA 18:0	12741262	23051044	2082474	4937988	180241	N.D.	1116347	216031	4788708	4514953
Stearic acid-m7	FA 18:0	4868559	6835046	N.D.	N.D.	N.D.	N.D.	N.D.	N.D.	2034124	2368217
Stearic acid-m8	FA 18:0	23154317	35272186	4721146	12688475	524489	105823	2426525	495194	9465717	10788222
Stearic acid-m9	FA 18:0	9473547	19875902	2272049	4816738	158688	N.D.	1952337	129709	2722530	3642388
Stearic acid-m10	FA 18:0	42584892	71471289	15057085	11415641	3718678	4133717	12466942	3013222	18709155	19509399
Stearic acid-m11	FA 18:0	11962223	24300234	12503190	11366398	4672355	4808410	7990694	2932502	8232214	9867516
Stearic acid-m12	FA 18:0	39162875	64668316	41310763	32418205	21023830	19243996	32229278	12684500	36592361	27629239
Stearic acid-m13	FA 18:0	14435479	23405226	27344063	23071588	14166051	12559350	21218166	8419984	18274823	16670159
Stearic acid-m14	FA 18:0	60974012	98880876	141935011	98251332	79889463	72606472	117478602	46317548	92893142	85936972
Stearic acid-m15	FA 18:0	10486741	18781802	47368588	38572301	26866423	22370874	35977181	16335042	25918987	25716194
Stearic acid-m16	FA 18:0	30868648	53135077	194275590	131476155	122390701	103161569	152561873	70653916	116903854	112366603
Stearic acid-m17	FA 18:0	4378976	7165988	49506805	37962837	36269699	33923736	44754166	19600630	31819431	30021735
Stearic acid-m18	FA 18:0	7361923	11579603	115689433	83098034	78827369	67705386	88341382	43769399	65473207	62772036
Nonadecanoic acid-m0	FA 19:0	53296419	94274564	226033745	291260301	48452067	54146303	52464566	23535700	113908893	109247755
Nonadecanoic acid-m1	FA 19:0	24797763	46556426	110872472	141416676	22245689	26120548	25009477	11403203	54797728	47746193
Nonadecanoic acid-m2	FA 19:0	4853064	9807150	29583136	41879680	5326253	5918544	5707331	2301722	11689896	9836187
Nonadecanoic acid-m3	FA 19:0	804796	1713914	5362538	5664077	1208676	1262214	1107224	433471	2162255	1967564
Nonadecanoic acid-m4	FA 19:0	518233	836617	3199364	3359497	492564	654919	520432	207128	1246507	1187676
Nonadecanoic acid-m5	FA 19:0	86606	144392	1027278	1240362	70107	118679	89895	13453	316737	236273
Nonadecanoic acid-m6	FA 19:0	N.D.	N.D.	N.D.	N.D.	N.D.	N.D.	N.D.	N.D.	N.D.	N.D.
Nonadecanoic acid-m7	FA 19:0	N.D.	N.D.	N.D.	N.D.	N.D.	N.D.	N.D.	N.D.	N.D.	N.D.
Nonadecanoic acid-m8	FA 19:0	N.D.	N.D.	N.D.	N.D.	N.D.	N.D.	N.D.	N.D.	N.D.	N.D.
Nonadecanoic acid-m9	FA 19:0	N.D.	N.D.	N.D.	N.D.	N.D.	N.D.	N.D.	N.D.	N.D.	N.D.
Nonadecanoic acid-m10	FA 19:0	N.D.	N.D.	N.D.	N.D.	N.D.	N.D.	N.D.	N.D.	N.D.	N.D.
Nonadecanoic acid-m11	FA 19:0	N.D.	N.D.	N.D.	N.D.	N.D.	N.D.	N.D.	N.D.	N.D.	N.D.
Nonadecanoic acid-m12	FA 19:0	N.D.	N.D.	N.D.	N.D.	N.D.	N.D.	N.D.	N.D.	N.D.	N.D.
Nonadecanoic acid-m13	FA 19:0	N.D.	N.D.	N.D.	N.D.	N.D.	N.D.	N.D.	N.D.	N.D.	N.D.
Nonadecanoic acid-m14	FA 19:0	N.D.	N.D.	N.D.	N.D.	N.D.	N.D.	N.D.	N.D.	N.D.	N.D.
Nonadecanoic acid-m15	FA 19:0	N.D.	N.D.	N.D.	N.D.	N.D.	N.D.	N.D.	N.D.	N.D.	N.D.
Nonadecanoic acid-m16	FA 19:0	N.D.	N.D.	N.D.	N.D.	N.D.	N.D.	N.D.	N.D.	N.D.	N.D.
Nonadecanoic acid-m17	FA 19:0	N.D.	N.D.	N.D.	N.D.	N.D.	N.D.	N.D.	N.D.	N.D.	N.D.
Nonadecanoic acid-m18	FA 19:0	N.D.	N.D.	N.D.	N.D.	N.D.	N.D.	N.D.	N.D.	N.D.	N.D.
Nonadecanoic acid-m19	FA 19:0	N.D.	N.D.	N.D.	N.D.	N.D.	N.D.	N.D.	N.D.	N.D.	N.D.
Eicosapentaenoic acid-m0	FA 20:5	432160614	421519963	1580816100	1247622729	348090783	410756298	464193505	138370068	654635850	625412906
Eicosapentaenoic acid-m1	FA 20:5	134369600	140059690	536705366	439576545	104923995	113152098	136409122	37413586	175993898	177763353
Eicosapentaenoic acid-m2	FA 20:5	37123773	36433816	134278613	127969369	26123624	30456937	42199315	11454483	57188309	54968742
Eicosapentaenoic acid-m3	FA 20:5	4102030	4067965	13922370	16694158	2440835	2763006	5267029	1340807	7414942	6682546
Eicosapentaenoic acid-m4	FA 20:5	461320	516260	1804650	3105508	195272	201781	588887	90205	782939	929782
Eicosapentaenoic acid-m5	FA 20:5	22757	64581	238911	602255	N.D.	N.D.	N.D.	N.D.	N.D.	N.D.
Eicosapentaenoic acid-m6	FA 20:5	N.D.	N.D.	N.D.	N.D.	N.D.	N.D.	N.D.	N.D.	N.D.	N.D.
Eicosapentaenoic acid-m7	FA 20:5	N.D.	N.D.	N.D.	N.D.	N.D.	N.D.	N.D.	N.D.	N.D.	N.D.
Eicosapentaenoic acid-m8	FA 20:5	N.D.	N.D.	N.D.	N.D.	N.D.	N.D.	N.D.	N.D.	N.D.	N.D.
Eicosapentaenoic acid-m9	FA 20:5	N.D.	N.D.	N.D.	N.D.	N.D.	N.D.	N.D.	N.D.	N.D.	N.D.
Eicosapentaenoic acid-m10	FA 20:5	N.D.	N.D.	N.D.	N.D.	N.D.	N.D.	N.D.	N.D.	N.D.	N.D.
Eicosapentaenoic acid-m11	FA 20:5	N.D.	N.D.	N.D.	N.D.	N.D.	N.D.	N.D.	N.D.	N.D.	N.D.
Eicosapentaenoic acid-m12	FA 20:5	N.D.	N.D.	N.D.	N.D.	N.D.	N.D.	N.D.	N.D.	N.D.	N.D.
Eicosapentaenoic acid-m13	FA 20:5	N.D.	N.D.	N.D.	N.D.	N.D.	N.D.	N.D.	N.D.	N.D.	N.D.
Eicosapentaenoic acid-m14	FA 20:5	N.D.	N.D.	N.D.	N.D.	N.D.	N.D.	N.D.	N.D.	N.D.	N.D.
Eicosapentaenoic acid-m15	FA 20:5	N.D.	N.D.	N.D.	N.D.	N.D.	N.D.	N.D.	N.D.	N.D.	N.D.
Eicosapentaenoic acid-m16	FA 20:5	N.D.	N.D.	N.D.	N.D.	N.D.	N.D.	N.D.	N.D.	N.D.	N.D.
Eicosapentaenoic acid-m17	FA 20:5	N.D.	N.D.	N.D.	N.D.	N.D.	N.D.	N.D.	N.D.	N.D.	N.D.
Eicosapentaenoic acid-m18	FA 20:5	N.D.	N.D.	N.D.	N.D.	N.D.	N.D.	N.D.	N.D.	N.D.	N.D.
Eicosapentaenoic acid-m19	FA 20:5	N.D.	N.D.	N.D.	N.D.	N.D.	N.D.	N.D.	N.D.	N.D.	N.D.
Eicosapentaenoic acid-m20	FA 20:5	N.D.	N.D.	N.D.	N.D.	N.D.	N.D.	N.D.	N.D.	N.D.	N.D.
Arachidonic acid-m0	FA 20:4	3.74583e+09	3.53131e+09	1.0778e+10	7.87715e+09	3.16994e+09	3.57709e+09	3.44824e+09	1.25092e+09	5.02e+09	4.70094e+09
Arachidonic acid-m1	FA 20:4	1.03804e+09	9.78937e+08	2.98893e+09	2.19179e+09	8.83483e+08	9.94749e+08	9.56932e+08	3.4611e+08	1.39589e+09	1.30505e+09
Arachidonic acid-m2	FA 20:4	1.58172e+08	1.5005e+08	4.51149e+08	3.85964e+08	1.21654e+08	1.37896e+08	1.58785e+08	5.29628e+07	2.41596e+08	2.03198e+08
Arachidonic acid-m3	FA 20:4	1.68699e+07	1.61582e+07	4.60105e+07	4.87355e+07	1.14925e+07	1.27857e+07	1.86977e+07	5.23534e+06	2.94855e+07	2.22335e+07
Arachidonic acid-m4	FA 20:4	1.95909e+06	1.90619e+06	5.08955e+06	7.40447e+06	1.04072e+06	1.02068e+06	2.10656e+06	426108	4.7794e+06	2.50932e+06
Arachidonic acid-m5	FA 20:4	N.D.	N.D.	N.D.	N.D.	N.D.	N.D.	N.D.	N.D.	N.D.	N.D.
Arachidonic acid-m6	FA 20:4	N.D.	N.D.	N.D.	N.D.	N.D.	N.D.	N.D.	N.D.	N.D.	N.D.
Arachidonic acid-m7	FA 20:4	N.D.	N.D.	N.D.	N.D.	N.D.	N.D.	N.D.	N.D.	N.D.	N.D.
Arachidonic acid-m8	FA 20:4	N.D.	N.D.	N.D.	N.D.	N.D.	N.D.	N.D.	N.D.	N.D.	N.D.
Arachidonic acid-m9	FA 20:4	N.D.	N.D.	N.D.	N.D.	N.D.	N.D.	N.D.	N.D.	N.D.	N.D.
Arachidonic acid-m10	FA 20:4	N.D.	N.D.	N.D.	N.D.	N.D.	N.D.	N.D.	N.D.	N.D.	N.D.
Arachidonic acid-m11	FA 20:4	N.D.	N.D.	N.D.	N.D.	N.D.	N.D.	N.D.	N.D.	N.D.	N.D.
Arachidonic acid-m12	FA 20:4	N.D.	N.D.	N.D.	N.D.	N.D.	N.D.	N.D.	N.D.	N.D.	N.D.
Arachidonic acid-m13	FA 20:4	N.D.	N.D.	N.D.	N.D.	N.D.	N.D.	N.D.	N.D.	N.D.	N.D.
Arachidonic acid-m14	FA 20:4	N.D.	N.D.	N.D.	N.D.	N.D.	N.D.	N.D.	N.D.	N.D.	N.D.
Arachidonic acid-m15	FA 20:4	N.D.	N.D.	N.D.	N.D.	N.D.	N.D.	N.D.	N.D.	N.D.	N.D.
Arachidonic acid-m16	FA 20:4	N.D.	N.D.	N.D.	N.D.	N.D.	N.D.	N.D.	N.D.	N.D.	N.D.
Arachidonic acid-m17	FA 20:4	N.D.	N.D.	N.D.	N.D.	N.D.	N.D.	N.D.	N.D.	N.D.	N.D.
Arachidonic acid-m18	FA 20:4	N.D.	N.D.	N.D.	N.D.	N.D.	N.D.	N.D.	N.D.	N.D.	N.D.
Arachidonic acid-m19	FA 20:4	N.D.	N.D.	N.D.	N.D.	N.D.	N.D.	N.D.	N.D.	N.D.	N.D.
Arachidonic acid-m20	FA 20:4	N.D.	N.D.	N.D.	N.D.	N.D.	N.D.	N.D.	N.D.	N.D.	N.D.
8,11,14-Eicosatrienoic acid-m0	FA 20:3	1.45588e+09	1.31275e+09	3.93805e+09	3.40712e+09	1.17289e+09	1.35649e+09	1.10075e+09	3.69151e+08	1.8409e+09	1.7732e+09
8,11,14-Eicosatrienoic acid-m1	FA 20:3	4.0007e+08	3.50474e+08	1.08986e+09	9.44606e+08	3.23005e+08	3.71286e+08	3.11373e+08	1.06275e+08	4.98519e+08	4.87418e+08
8,11,14-Eicosatrienoic acid-m2	FA 20:3	1.37495e+08	1.17124e+08	3.70486e+08	3.85607e+08	1.00205e+08	1.14157e+08	1.47492e+08	3.73575e+07	1.99778e+08	1.96952e+08
8,11,14-Eicosatrienoic acid-m3	FA 20:3	2.45061e+07	2.03286e+07	7.01316e+07	7.75968e+07	1.75154e+07	2.02491e+07	2.97232e+07	7.3964e+06	3.4403e+07	3.78456e+07
8,11,14-Eicosatrienoic acid-m4	FA 20:3	3.00009e+06	2.7647e+06	5.85242e+06	7.9984e+06	1.92977e+06	2.34161e+06	3.2936e+06	726873	4.18951e+06	3.92602e+06
8,11,14-Eicosatrienoic acid-m5	FA 20:3	N.D.	N.D.	N.D.	N.D.	N.D.	N.D.	N.D.	N.D.	N.D.	N.D.
8,11,14-Eicosatrienoic acid-m6	FA 20:3	N.D.	N.D.	N.D.	N.D.	N.D.	N.D.	N.D.	N.D.	N.D.	N.D.
8,11,14-Eicosatrienoic acid-m7	FA 20:3	N.D.	N.D.	N.D.	N.D.	N.D.	N.D.	N.D.	N.D.	N.D.	N.D.
8,11,14-Eicosatrienoic acid-m8	FA 20:3	N.D.	N.D.	N.D.	N.D.	N.D.	N.D.	N.D.	N.D.	N.D.	N.D.
8,11,14-Eicosatrienoic acid-m9	FA 20:3	N.D.	N.D.	N.D.	N.D.	N.D.	N.D.	N.D.	N.D.	N.D.	N.D.
8,11,14-Eicosatrienoic acid-m10	FA 20:3	N.D.	N.D.	N.D.	N.D.	N.D.	N.D.	N.D.	N.D.	N.D.	N.D.
8,11,14-Eicosatrienoic acid-m11	FA 20:3	N.D.	N.D.	N.D.	N.D.	N.D.	N.D.	N.D.	N.D.	N.D.	N.D.
8,11,14-Eicosatrienoic acid-m12	FA 20:3	N.D.	N.D.	N.D.	N.D.	N.D.	N.D.	N.D.	N.D.	N.D.	N.D.
8,11,14-Eicosatrienoic acid-m13	FA 20:3	N.D.	N.D.	N.D.	N.D.	N.D.	N.D.	N.D.	N.D.	N.D.	N.D.
8,11,14-Eicosatrienoic acid-m14	FA 20:3	N.D.	N.D.	N.D.	N.D.	N.D.	N.D.	N.D.	N.D.	N.D.	N.D.
8,11,14-Eicosatrienoic acid-m15	FA 20:3	N.D.	N.D.	N.D.	N.D.	N.D.	N.D.	N.D.	N.D.	N.D.	N.D.
8,11,14-Eicosatrienoic acid-m16	FA 20:3	N.D.	N.D.	N.D.	N.D.	N.D.	N.D.	N.D.	N.D.	N.D.	N.D.
8,11,14-Eicosatrienoic acid-m17	FA 20:3	N.D.	N.D.	N.D.	N.D.	N.D.	N.D.	N.D.	N.D.	N.D.	N.D.
8,11,14-Eicosatrienoic acid-m18	FA 20:3	N.D.	N.D.	N.D.	N.D.	N.D.	N.D.	N.D.	N.D.	N.D.	N.D.
8,11,14-Eicosatrienoic acid-m19	FA 20:3	N.D.	N.D.	N.D.	N.D.	N.D.	N.D.	N.D.	N.D.	N.D.	N.D.
8,11,14-Eicosatrienoic acid-m20	FA 20:3	N.D.	N.D.	N.D.	N.D.	N.D.	N.D.	N.D.	N.D.	N.D.	N.D.
Dihomolinoleic acid-m0	FA 20:2	2865430816	2614150881	6400523294	6117574026	1889092671	2011004063	1718031220	602688209	3303864146	3210793821
Dihomolinoleic acid-m1	FA 20:2	806400135	705482644	1892012935	1728787770	527453769	540436779	485952612	163359930	907390608	886207003
Dihomolinoleic acid-m2	FA 20:2	161351050	110789995	231920170	308122358	68573846	66570399	87716124	25790339	138671491	127611966
Dihomolinoleic acid-m3	FA 20:2	21159397	20036032	40049111	47006360	9416972	10116172	15910963	4361294	24006762	22502616
Dihomolinoleic acid-m4	FA 20:2	N.D.	N.D.	N.D.	N.D.	N.D.	N.D.	N.D.	N.D.	N.D.	N.D.
Dihomolinoleic acid-m5	FA 20:2	N.D.	N.D.	N.D.	N.D.	N.D.	N.D.	N.D.	N.D.	N.D.	N.D.
Dihomolinoleic acid-m6	FA 20:2	N.D.	N.D.	N.D.	N.D.	N.D.	N.D.	N.D.	N.D.	N.D.	N.D.
Dihomolinoleic acid-m7	FA 20:2	N.D.	N.D.	N.D.	N.D.	N.D.	N.D.	N.D.	N.D.	N.D.	N.D.
Dihomolinoleic acid-m8	FA 20:2	N.D.	N.D.	N.D.	N.D.	N.D.	N.D.	N.D.	N.D.	N.D.	N.D.
Dihomolinoleic acid-m9	FA 20:2	N.D.	N.D.	N.D.	N.D.	N.D.	N.D.	N.D.	N.D.	N.D.	N.D.
Dihomolinoleic acid-m10	FA 20:2	N.D.	N.D.	N.D.	N.D.	N.D.	N.D.	N.D.	N.D.	N.D.	N.D.
Dihomolinoleic acid-m11	FA 20:2	N.D.	N.D.	N.D.	N.D.	N.D.	N.D.	N.D.	N.D.	N.D.	N.D.
Dihomolinoleic acid-m12	FA 20:2	N.D.	N.D.	N.D.	N.D.	N.D.	N.D.	N.D.	N.D.	N.D.	N.D.
Dihomolinoleic acid-m13	FA 20:2	N.D.	N.D.	N.D.	N.D.	N.D.	N.D.	N.D.	N.D.	N.D.	N.D.
Dihomolinoleic acid-m14	FA 20:2	N.D.	N.D.	N.D.	N.D.	N.D.	N.D.	N.D.	N.D.	N.D.	N.D.
Dihomolinoleic acid-m15	FA 20:2	N.D.	N.D.	N.D.	N.D.	N.D.	N.D.	N.D.	N.D.	N.D.	N.D.
Dihomolinoleic acid-m16	FA 20:2	N.D.	N.D.	N.D.	N.D.	N.D.	N.D.	N.D.	N.D.	N.D.	N.D.
Dihomolinoleic acid-m17	FA 20:2	N.D.	N.D.	N.D.	N.D.	N.D.	N.D.	N.D.	N.D.	N.D.	N.D.
Dihomolinoleic acid-m18	FA 20:2	N.D.	N.D.	N.D.	N.D.	N.D.	N.D.	N.D.	N.D.	N.D.	N.D.
Dihomolinoleic acid-m19	FA 20:2	N.D.	N.D.	N.D.	N.D.	N.D.	N.D.	N.D.	N.D.	N.D.	N.D.
Dihomolinoleic acid-m20	FA 20:2	N.D.	N.D.	N.D.	N.D.	N.D.	N.D.	N.D.	N.D.	N.D.	N.D.
Cis-11-Eicosenoic acid-m0	FA 20:1	4111753603	4149833877	8.25799e+09	6.92783e+09	1930180079	2035935307	1690715124	609277610	3698371526	3581441769
Cis-11-Eicosenoic acid-m1	FA 20:1	894863339	857336880	1795214669	1509331879	429460007	500858392	432996432	153208569	818588061	834833696
Cis-11-Eicosenoic acid-m2	FA 20:1	1326827181	1308249697	3333866064	3299073408	1034720118	1215258582	1047746585	407245403	1859873004	1661167357
Cis-11-Eicosenoic acid-m3	FA 20:1	324410319	323845063	896800836	901701503	284235516	306154826	267876202	103346760	499775918	436638558
Cis-11-Eicosenoic acid-m4	FA 20:1	191159214	168920466	735255564	819213599	274052074	314752058	274938023	114729365	402349611	383912166
Cis-11-Eicosenoic acid-m5	FA 20:1	41260309	42278080	166743883	171930123	51822221	66793827	57008620	23627170	96286202	86915044
Cis-11-Eicosenoic acid-m6	FA 20:1	54009515	52493968	39752300	41390311	9051468	11372901	12366468	4375883	34536886	32702798
Cis-11-Eicosenoic acid-m7	FA 20:1	22807837	20889512	6679889	5813718	1110891	1150561	1598383	591248	8861987	8470723
Cis-11-Eicosenoic acid-m8	FA 20:1	87480125	85859934	17498260	19563898	1312973	2001508	3960036	1203341	31895783	32620054
Cis-11-Eicosenoic acid-m9	FA 20:1	33372112	36982663	7795699	7472522	843687	927877	2686460	749752	10242269	9059729
Cis-11-Eicosenoic acid-m10	FA 20:1	101176441	92955880	29338127	25761996	5715752	5599952	10485186	3790436	43775851	39737973
Cis-11-Eicosenoic acid-m11	FA 20:1	82128416	78597212	32052569	25411872	7226632	9265354	16740311	4273903	37610735	37061544
Cis-11-Eicosenoic acid-m12	FA 20:1	137460364	124336921	61740991	52579228	17289193	18337797	33396528	9472449	65516871	62472613
Cis-11-Eicosenoic acid-m13	FA 20:1	101559750	97337222	82918062	79014715	28526658	33988221	56575591	16364530	71228858	71008057
Cis-11-Eicosenoic acid-m14	FA 20:1	152306772	146034397	159142005	141173014	51766966	61857615	106016508	31982376	123519409	111867504
Cis-11-Eicosenoic acid-m15	FA 20:1	55160115	63233670	144093797	118586545	42623409	53650576	79353299	23779202	68028542	74760174
Cis-11-Eicosenoic acid-m16	FA 20:1	158816904	145788266	424907242	395747248	142470237	160897428	241280685	77832999	216926385	236212469
Cis-11-Eicosenoic acid-m17	FA 20:1	35529587	33385819	179754856	190120397	57219966	78577278	102550425	37847219	75767207	91931595
Cis-11-Eicosenoic acid-m18	FA 20:1	37654263	36462391	259883174	287964751	109739021	126744296	162309927	69334899	147477306	140907312
Cis-11-Eicosenoic acid-m19	FA 20:1	8869610	8116309	106262388	130166390	50585498	56468096	70512802	32768271	61942210	58644765
Cis-11-Eicosenoic acid-m20	FA 20:1	7531193	6031425	104419630	132689885	48827692	54534029	65708140	32801748	60204830	56695004
Arachidic acid-m0	FA 20:0	153506695	258137708	536638643	782407925	166884880	247281857	146108471	115826480	333393494	276690556
Arachidic acid-m1	FA 20:0	49485647	77680497	145112289	215717854	52302326	69330534	44109302	33098604	95463535	77571272
Arachidic acid-m2	FA 20:0	41091373	65137366	155570143	140866931	58013948	69361878	49353768	19213905	92699726	78600171
Arachidic acid-m3	FA 20:0	10205936	16870877	39247609	34566494	14920346	19812409	13564925	4817658	23782969	21000249
Arachidic acid-m4	FA 20:0	8054108	13681876	53888728	49488850	24901059	30672696	21295915	8225244	32415844	28002638
Arachidic acid-m5	FA 20:0	1777077	3016300	11750569	10950888	5646688	6583331	4942473	1958862	8534094	6655435
Arachidic acid-m6	FA 20:0	2673653	4389010	3382525	3495428	945356	1467423	1099695	308606	2801427	2349582
Arachidic acid-m7	FA 20:0	851014	1771041	486719	338627	79680	90628	126978	58439	540361	464759
Arachidic acid-m8	FA 20:0	3559832	5052442	653141	813060	156904	82981	323333	72115	1162513	915497
Arachidic acid-m9	FA 20:0	1224767	1968122	200361	184190	53196	53736	236313	42579	712074	515522
Arachidic acid-m10	FA 20:0	7555837	12777413	2351182	1821533	538425	834474	1496937	338940	4092727	3466148
Arachidic acid-m11	FA 20:0	2106290	3539392	1271623	1170106	425834	646566	840451	198494	1331526	1374608
Arachidic acid-m12	FA 20:0	12278942	19731477	7963550	5610935	3324384	4417472	5868270	1673053	7371994	7346132
Arachidic acid-m13	FA 20:0	4993758	8559851	6503975	4403066	3178674	3637696	5163242	1389251	5520225	4502261
Arachidic acid-m14	FA 20:0	12824767	21749911	20627679	14665057	10671065	12253331	14809879	4401106	17515374	14289812
Arachidic acid-m15	FA 20:0	3765811	5882605	11999302	8345458	6563727	8356998	9896921	2555481	9562027	7881712
Arachidic acid-m16	FA 20:0	9184487	15793511	39106527	29794627	23006579	27728944	28753110	10580780	27543789	23916620
Arachidic acid-m17	FA 20:0	1146639	1586938	10146840	7960408	6236591	7941533	8218923	3306711	6717001	6295058
Arachidic acid-m18	FA 20:0	3213659	5664922	36261508	30394713	23709838	29342997	26701167	11452698	25540299	22672893
Arachidic acid-m19	FA 20:0	209804	480948	4789925	4974258	3242710	4117792	3671311	1741509	3782840	3093856
Arachidic acid-m20	FA 20:0	421464	504653	8402082	9828304	6082173	7310700	6389791	3155251	6184008	5283305
Heneicosenoic acid-m0	FA 21:1	51238890	61983927	152464553	144652784	26136153	29745451	23280241	7546150	60003847	62389344
Heneicosenoic acid-m1	FA 21:1	14950443	16932634	40430927	42735666	7350198	8428162	6858715	2185190	17453040	17603202
Heneicosenoic acid-m2	FA 21:1	20078160	21719110	67020217	73608317	9833659	11147290	11612442	3386000	27207447	26599532
Heneicosenoic acid-m3	FA 21:1	4854958	5256196	17145167	18489238	2462684	2732261	3027091	808767	6762936	6757318
Heneicosenoic acid-m4	FA 21:1	4059483	4636748	17516395	27173066	1575019	1851367	2735647	660002	7267250	7687051
Heneicosenoic acid-m5	FA 21:1	792106	966705	4257013	6289783	244965	259923	491925	99140	1414847	1502845
Heneicosenoic acid-m6	FA 21:1	218756	214610	1175790	2326149	N.D.	N.D.	N.D.	N.D.	426963	453906
Heneicosenoic acid-m7	FA 21:1	N.D.	N.D.	90987	152117	N.D.	N.D.	N.D.	N.D.	N.D.	N.D.
Heneicosenoic acid-m8	FA 21:1	N.D.	N.D.	N.D.	N.D.	N.D.	N.D.	N.D.	N.D.	N.D.	N.D.
Heneicosenoic acid-m9	FA 21:1	N.D.	N.D.	N.D.	N.D.	N.D.	N.D.	N.D.	N.D.	N.D.	N.D.
Heneicosenoic acid-m10	FA 21:1	N.D.	N.D.	N.D.	N.D.	N.D.	N.D.	N.D.	N.D.	N.D.	N.D.
Heneicosenoic acid-m11	FA 21:1	N.D.	N.D.	N.D.	N.D.	N.D.	N.D.	N.D.	N.D.	N.D.	N.D.
Heneicosenoic acid-m12	FA 21:1	N.D.	N.D.	N.D.	N.D.	N.D.	N.D.	N.D.	N.D.	N.D.	N.D.
Heneicosenoic acid-m13	FA 21:1	N.D.	N.D.	N.D.	N.D.	N.D.	N.D.	N.D.	N.D.	N.D.	N.D.
Heneicosenoic acid-m14	FA 21:1	N.D.	N.D.	N.D.	N.D.	N.D.	N.D.	N.D.	N.D.	N.D.	N.D.
Heneicosenoic acid-m15	FA 21:1	N.D.	N.D.	N.D.	N.D.	N.D.	N.D.	N.D.	N.D.	N.D.	N.D.
Heneicosenoic acid-m16	FA 21:1	N.D.	N.D.	N.D.	N.D.	N.D.	N.D.	N.D.	N.D.	N.D.	N.D.
Heneicosenoic acid-m17	FA 21:1	N.D.	N.D.	N.D.	N.D.	N.D.	N.D.	N.D.	N.D.	N.D.	N.D.
Heneicosenoic acid-m18	FA 21:1	N.D.	N.D.	N.D.	N.D.	N.D.	N.D.	N.D.	N.D.	N.D.	N.D.
Heneicosenoic acid-m19	FA 21:1	N.D.	N.D.	N.D.	N.D.	N.D.	N.D.	N.D.	N.D.	N.D.	N.D.
Heneicosenoic acid-m20	FA 21:1	N.D.	N.D.	N.D.	N.D.	N.D.	N.D.	N.D.	N.D.	N.D.	N.D.
Heneicosenoic acid-m21	FA 21:1	N.D.	N.D.	N.D.	N.D.	N.D.	N.D.	N.D.	N.D.	N.D.	N.D.
Heneicosan ic acid-m0	FA 21:0	22354843	36855839	104743860	142350935	30278251	31562006	25442698	11378157	56646134	46951869
Heneicosan ic acid-m1	FA 21:0	6242954	10307883	30091269	41214971	8518157	8801405	7101384	3082653	16013674	13337437
Heneicosan ic acid-m2	FA 21:0	2781348	4987639	13983974	14393714	2542534	3103501	2756661	1127888	6473985	5173911
Heneicosan ic acid-m3	FA 21:0	808656	1201707	3339747	3100366	515883	693683	702609	290597	1396126	1255061
Heneicosan ic acid-m4	FA 21:0	691094	928769	4482478	4675475	816238	1066215	984397	308228	1805074	1610314
Heneicosan ic acid-m5	FA 21:0	117363	283633	1490902	1808978	219741	311100	263157	102149	627208	618790
Heneicosan ic acid-m6	FA 21:0	18332	57577	882853	1044848	66839	112892	119062	N.D.	285149	239154
Heneicosan ic acid-m7	FA 21:0	N.D.	N.D.	N.D.	N.D.	N.D.	N.D.	N.D.	N.D.	N.D.	N.D.
Heneicosan ic acid-m8	FA 21:0	N.D.	N.D.	N.D.	N.D.	N.D.	N.D.	N.D.	N.D.	N.D.	N.D.
Heneicosan ic acid-m9	FA 21:0	N.D.	N.D.	N.D.	N.D.	N.D.	N.D.	N.D.	N.D.	N.D.	N.D.
Heneicosan ic acid-m10	FA 21:0	N.D.	N.D.	N.D.	N.D.	N.D.	N.D.	N.D.	N.D.	N.D.	N.D.
Heneicosan ic acid-m11	FA 21:0	N.D.	N.D.	N.D.	N.D.	N.D.	N.D.	N.D.	N.D.	N.D.	N.D.
Heneicosan ic acid-m12	FA 21:0	N.D.	N.D.	N.D.	N.D.	N.D.	N.D.	N.D.	N.D.	N.D.	N.D.
Heneicosan ic acid-m13	FA 21:0	N.D.	N.D.	N.D.	N.D.	N.D.	N.D.	N.D.	N.D.	N.D.	N.D.
Heneicosan ic acid-m14	FA 21:0	N.D.	N.D.	N.D.	N.D.	N.D.	N.D.	N.D.	N.D.	N.D.	N.D.
Heneicosan ic acid-m15	FA 21:0	N.D.	N.D.	N.D.	N.D.	N.D.	N.D.	N.D.	N.D.	N.D.	N.D.
Heneicosan ic acid-m16	FA 21:0	N.D.	N.D.	N.D.	N.D.	N.D.	N.D.	N.D.	N.D.	N.D.	N.D.
Heneicosan ic acid-m17	FA 21:0	N.D.	N.D.	N.D.	N.D.	N.D.	N.D.	N.D.	N.D.	N.D.	N.D.
Heneicosan ic acid-m18	FA 21:0	N.D.	N.D.	N.D.	N.D.	N.D.	N.D.	N.D.	N.D.	N.D.	N.D.
Heneicosan ic acid-m19	FA 21:0	N.D.	N.D.	N.D.	N.D.	N.D.	N.D.	N.D.	N.D.	N.D.	N.D.
Heneicosan ic acid-m20	FA 21:0	N.D.	N.D.	N.D.	N.D.	N.D.	N.D.	N.D.	N.D.	N.D.	N.D.
Heneicosan ic acid-m21	FA 21:0	N.D.	N.D.	N.D.	N.D.	N.D.	N.D.	N.D.	N.D.	N.D.	N.D.
4,7,10,13,16,19-Docosahexaenoic acid-m0	FA 22:6	1559454309	1460665472	3671469356	2608776447	1143506530	1534469747	1098942194	388105417	1855172843	1767467142
4,7,10,13,16,19-Docosahexaenoic acid-m1	FA 22:6	769528169	779791893	1714609447	1293305884	585138644	587991441	602586545	201248912	909744565	876989886
4,7,10,13,16,19-Docosahexaenoic acid-m2	FA 22:6	115674085	106029429	254008804	187778681	83822571	93731493	84852421	28727248	133520901	125139082
4,7,10,13,16,19-Docosahexaenoic acid-m3	FA 22:6	7166954	5857377	13638836	10414023	4524972	5765961	4698051	1613319	7317433	6960980
4,7,10,13,16,19-Docosahexaenoic acid-m4	FA 22:6	225758	381036	N.D.	538445	N.D.	N.D.	N.D.	N.D.	787352	519226
4,7,10,13,16,19-Docosahexaenoic acid-m5	FA 22:6	N.D.	N.D.	N.D.	N.D.	N.D.	N.D.	N.D.	N.D.	N.D.	N.D.
4,7,10,13,16,19-Docosahexaenoic acid-m6	FA 22:6	N.D.	N.D.	N.D.	N.D.	N.D.	N.D.	N.D.	N.D.	N.D.	N.D.
4,7,10,13,16,19-Docosahexaenoic acid-m7	FA 22:6	N.D.	N.D.	N.D.	N.D.	N.D.	N.D.	N.D.	N.D.	N.D.	N.D.
4,7,10,13,16,19-Docosahexaenoic acid-m8	FA 22:6	N.D.	N.D.	N.D.	N.D.	N.D.	N.D.	N.D.	N.D.	N.D.	N.D.
4,7,10,13,16,19-Docosahexaenoic acid-m9	FA 22:6	N.D.	N.D.	N.D.	N.D.	N.D.	N.D.	N.D.	N.D.	N.D.	N.D.
4,7,10,13,16,19-Docosahexaenoic acid-m10	FA 22:6	N.D.	N.D.	N.D.	N.D.	N.D.	N.D.	N.D.	N.D.	N.D.	N.D.
4,7,10,13,16,19-Docosahexaenoic acid-m11	FA 22:6	N.D.	N.D.	N.D.	N.D.	N.D.	N.D.	N.D.	N.D.	N.D.	N.D.
4,7,10,13,16,19-Docosahexaenoic acid-m12	FA 22:6	N.D.	N.D.	N.D.	N.D.	N.D.	N.D.	N.D.	N.D.	N.D.	N.D.
4,7,10,13,16,19-Docosahexaenoic acid-m13	FA 22:6	N.D.	N.D.	N.D.	N.D.	N.D.	N.D.	N.D.	N.D.	N.D.	N.D.
4,7,10,13,16,19-Docosahexaenoic acid-m14	FA 22:6	N.D.	N.D.	N.D.	N.D.	N.D.	N.D.	N.D.	N.D.	N.D.	N.D.
4,7,10,13,16,19-Docosahexaenoic acid-m15	FA 22:6	N.D.	N.D.	N.D.	N.D.	N.D.	N.D.	N.D.	N.D.	N.D.	N.D.
4,7,10,13,16,19-Docosahexaenoic acid-m16	FA 22:6	N.D.	N.D.	N.D.	N.D.	N.D.	N.D.	N.D.	N.D.	N.D.	N.D.
4,7,10,13,16,19-Docosahexaenoic acid-m17	FA 22:6	N.D.	N.D.	N.D.	N.D.	N.D.	N.D.	N.D.	N.D.	N.D.	N.D.
4,7,10,13,16,19-Docosahexaenoic acid-m18	FA 22:6	N.D.	N.D.	N.D.	N.D.	N.D.	N.D.	N.D.	N.D.	N.D.	N.D.
4,7,10,13,16,19-Docosahexaenoic acid-m19	FA 22:6	N.D.	N.D.	N.D.	N.D.	N.D.	N.D.	N.D.	N.D.	N.D.	N.D.
4,7,10,13,16,19-Docosahexaenoic acid-m20	FA 22:6	N.D.	N.D.	N.D.	N.D.	N.D.	N.D.	N.D.	N.D.	N.D.	N.D.
4,7,10,13,16,19-Docosahexaenoic acid-m21	FA 22:6	N.D.	N.D.	N.D.	N.D.	N.D.	N.D.	N.D.	N.D.	N.D.	N.D.
4,7,10,13,16,19-Docosahexaenoic acid-m22	FA 22:6	N.D.	N.D.	N.D.	N.D.	N.D.	N.D.	N.D.	N.D.	N.D.	N.D.
4,7,10,13,16-Docosahexaenoic acid-m0	FA 22:5	1419119432	1323574291	3867125720	2887501869	955945807	1045728091	1181680600	411127824	1869047537	1718501710
4,7,10,13,16-Docosahexaenoic acid-m1	FA 22:5	406826043	400145740	1221866200	866972332	272197688	296251176	341485838	120204252	542117374	494243760
4,7,10,13,16-Docosahexaenoic acid-m2	FA 22:5	128746642	119124874	465726440	384273707	70738018	76699091	151481690	41465574	208433518	190317095
4,7,10,13,16-Docosahexaenoic acid-m3	FA 22:5	32970204	27529024	126128255	115878915	14980766	17634194	43919849	10597459	52773486	57322755
4,7,10,13,16-Docosahexaenoic acid-m4	FA 22:5	4212391	3738203	16013151	17829094	1501732	1726052	5314932	1178991	7248674	6570905
4,7,10,13,16-Docosahexaenoic acid-m5	FA 22:5	987056	885464	2981010	4139988	94954	87788	1064350	296255	1449224	1333525
4,7,10,13,16-Docosahexaenoic acid-m6	FA 22:5	N.D.	N.D.	N.D.	N.D.	N.D.	N.D.	N.D.	N.D.	N.D.	N.D.
4,7,10,13,16-Docosahexaenoic acid-m7	FA 22:5	N.D.	N.D.	N.D.	N.D.	N.D.	N.D.	N.D.	N.D.	N.D.	N.D.
4,7,10,13,16-Docosahexaenoic acid-m8	FA 22:5	N.D.	N.D.	N.D.	N.D.	N.D.	N.D.	N.D.	N.D.	N.D.	N.D.
4,7,10,13,16-Docosahexaenoic acid-m9	FA 22:5	N.D.	N.D.	N.D.	N.D.	N.D.	N.D.	N.D.	N.D.	N.D.	N.D.
4,7,10,13,16-Docosahexaenoic acid-m10	FA 22:5	N.D.	N.D.	N.D.	N.D.	N.D.	N.D.	N.D.	N.D.	N.D.	N.D.
4,7,10,13,16-Docosahexaenoic acid-m11	FA 22:5	N.D.	N.D.	N.D.	N.D.	N.D.	N.D.	N.D.	N.D.	N.D.	N.D.
4,7,10,13,16-Docosahexaenoic acid-m12	FA 22:5	N.D.	N.D.	N.D.	N.D.	N.D.	N.D.	N.D.	N.D.	N.D.	N.D.
4,7,10,13,16-Docosahexaenoic acid-m13	FA 22:5	N.D.	N.D.	N.D.	N.D.	N.D.	N.D.	N.D.	N.D.	N.D.	N.D.
4,7,10,13,16-Docosahexaenoic acid-m14	FA 22:5	N.D.	N.D.	N.D.	N.D.	N.D.	N.D.	N.D.	N.D.	N.D.	N.D.
4,7,10,13,16-Docosahexaenoic acid-m15	FA 22:5	N.D.	N.D.	N.D.	N.D.	N.D.	N.D.	N.D.	N.D.	N.D.	N.D.
4,7,10,13,16-Docosahexaenoic acid-m16	FA 22:5	N.D.	N.D.	N.D.	N.D.	N.D.	N.D.	N.D.	N.D.	N.D.	N.D.
4,7,10,13,16-Docosahexaenoic acid-m17	FA 22:5	N.D.	N.D.	N.D.	N.D.	N.D.	N.D.	N.D.	N.D.	N.D.	N.D.
4,7,10,13,16-Docosahexaenoic acid-m18	FA 22:5	N.D.	N.D.	N.D.	N.D.	N.D.	N.D.	N.D.	N.D.	N.D.	N.D.
4,7,10,13,16-Docosahexaenoic acid-m19	FA 22:5	N.D.	N.D.	N.D.	N.D.	N.D.	N.D.	N.D.	N.D.	N.D.	N.D.
4,7,10,13,16-Docosahexaenoic acid-m20	FA 22:5	N.D.	N.D.	N.D.	N.D.	N.D.	N.D.	N.D.	N.D.	N.D.	N.D.
4,7,10,13,16-Docosahexaenoic acid-m21	FA 22:5	N.D.	N.D.	N.D.	N.D.	N.D.	N.D.	N.D.	N.D.	N.D.	N.D.
4,7,10,13,16-Docosahexaenoic acid-m22	FA 22:5	N.D.	N.D.	N.D.	N.D.	N.D.	N.D.	N.D.	N.D.	N.D.	N.D.
Adrenic acid-m0	FA 22:4	914048304	841494370	2321971340	1620274544	527828801	586540235	628431172	192156307	1044003144	1013803584
Adrenic acid-m1	FA 22:4	258283989	254892554	713367573	495197075	136192135	163840564	179124521	54030453	292776475	315102093
Adrenic acid-m2	FA 22:4	129529117	107950846	384535622	321570826	60921457	56620486	122634391	32411423	181277083	184220688
Adrenic acid-m3	FA 22:4	19899645	18308453	70833025	61182366	8962229	10140179	22093276	5232960	30385193	29243960
Adrenic acid-m4	FA 22:4	3603022	3405117	11552218	13300726	1465958	1577740	3912226	849639	5815049	5078803
Adrenic acid-m5	FA 22:4	549786	427193	1874673	2471794	77621	N.D.	690194	131844	889974	948340
Adrenic acid-m6	FA 22:4	N.D.	N.D.	N.D.	N.D.	N.D.	N.D.	N.D.	N.D.	N.D.	N.D.
Adrenic acid-m7	FA 22:4	N.D.	N.D.	N.D.	N.D.	N.D.	N.D.	N.D.	N.D.	N.D.	N.D.
Adrenic acid-m8	FA 22:4	N.D.	N.D.	N.D.	N.D.	N.D.	N.D.	N.D.	N.D.	N.D.	N.D.
Adrenic acid-m9	FA 22:4	N.D.	N.D.	N.D.	N.D.	N.D.	N.D.	N.D.	N.D.	N.D.	N.D.
Adrenic acid-m10	FA 22:4	N.D.	N.D.	N.D.	N.D.	N.D.	N.D.	N.D.	N.D.	N.D.	N.D.
Adrenic acid-m11	FA 22:4	N.D.	N.D.	N.D.	N.D.	N.D.	N.D.	N.D.	N.D.	N.D.	N.D.
Adrenic acid-m12	FA 22:4	N.D.	N.D.	N.D.	N.D.	N.D.	N.D.	N.D.	N.D.	N.D.	N.D.
Adrenic acid-m13	FA 22:4	N.D.	N.D.	N.D.	N.D.	N.D.	N.D.	N.D.	N.D.	N.D.	N.D.
Adrenic acid-m14	FA 22:4	N.D.	N.D.	N.D.	N.D.	N.D.	N.D.	N.D.	N.D.	N.D.	N.D.
Adrenic acid-m15	FA 22:4	N.D.	N.D.	N.D.	N.D.	N.D.	N.D.	N.D.	N.D.	N.D.	N.D.
Adrenic acid-m16	FA 22:4	N.D.	N.D.	N.D.	N.D.	N.D.	N.D.	N.D.	N.D.	N.D.	N.D.
Adrenic acid-m17	FA 22:4	N.D.	N.D.	N.D.	N.D.	N.D.	N.D.	N.D.	N.D.	N.D.	N.D.
Adrenic acid-m18	FA 22:4	N.D.	N.D.	N.D.	N.D.	N.D.	N.D.	N.D.	N.D.	N.D.	N.D.
Adrenic acid-m19	FA 22:4	N.D.	N.D.	N.D.	N.D.	N.D.	N.D.	N.D.	N.D.	N.D.	N.D.
Adrenic acid-m20	FA 22:4	N.D.	N.D.	N.D.	N.D.	N.D.	N.D.	N.D.	N.D.	N.D.	N.D.
Adrenic acid-m21	FA 22:4	N.D.	N.D.	N.D.	N.D.	N.D.	N.D.	N.D.	N.D.	N.D.	N.D.
Adrenic acid-m22	FA 22:4	N.D.	N.D.	N.D.	N.D.	N.D.	N.D.	N.D.	N.D.	N.D.	N.D.
13,16,19-Docosatrienoic acid-m0	FA 22:3	2141163212	1419481964	3443873036	2865846075	1480024059	1230461353	1182977854	570159152	1767816920	1684852732
13,16,19-Docosatrienoic acid-m1	FA 22:3	839451058	733068428	1583710993	1204052593	607227015	583518894	594586574	220148600	878469724	860081956
13,16,19-Docosatrienoic acid-m2	FA 22:3	483938467	423543673	1005974043	948353100	320576507	306000823	474415390	159428033	574672197	559953784
13,16,19-Docosatrienoic acid-m3	FA 22:3	112936618	98381025	164143963	161692140	73961968	70537795	114667545	38898600	119455078	130840719
13,16,19-Docosatrienoic acid-m4	FA 22:3	17394187	17741760	35474302	56075108	7499878	8819930	13738429	4642508	18909125	25508743
13,16,19-Docosatrienoic acid-m5	FA 22:3	2796598	2693758	3750026	7728786	931545	760823	1511173	524758	2862670	3023128
13,16,19-Docosatrienoic acid-m6	FA 22:3	707077	458256	268422	1993189	N.D.	94872	227996	47757	675145	611384
13,16,19-Docosatrienoic acid-m7	FA 22:3	N.D.	N.D.	N.D.	N.D.	N.D.	N.D.	N.D.	N.D.	N.D.	N.D.
13,16,19-Docosatrienoic acid-m8	FA 22:3	340388	228179	4059770	2415920	430106	1296381	144819	270085	1498395	1216466
13,16,19-Docosatrienoic acid-m9	FA 22:3	N.D.	N.D.	1493277	752904	N.D.	N.D.	N.D.	N.D.	449944	475279
13,16,19-Docosatrienoic acid-m10	FA 22:3	N.D.	N.D.	288816	82762	N.D.	N.D.	N.D.	N.D.	34094	45916
13,16,19-Docosatrienoic acid-m11	FA 22:3	N.D.	N.D.	N.D.	N.D.	N.D.	N.D.	N.D.	N.D.	N.D.	N.D.
13,16,19-Docosatrienoic acid-m12	FA 22:3	N.D.	N.D.	N.D.	N.D.	N.D.	N.D.	N.D.	N.D.	N.D.	N.D.
13,16,19-Docosatrienoic acid-m13	FA 22:3	N.D.	N.D.	N.D.	N.D.	N.D.	N.D.	N.D.	N.D.	N.D.	N.D.
13,16,19-Docosatrienoic acid-m14	FA 22:3	N.D.	N.D.	N.D.	N.D.	N.D.	N.D.	N.D.	N.D.	N.D.	N.D.
13,16,19-Docosatrienoic acid-m15	FA 22:3	N.D.	N.D.	N.D.	N.D.	N.D.	N.D.	N.D.	N.D.	N.D.	N.D.
13,16,19-Docosatrienoic acid-m16	FA 22:3	N.D.	N.D.	N.D.	N.D.	N.D.	N.D.	N.D.	N.D.	N.D.	N.D.
13,16,19-Docosatrienoic acid-m17	FA 22:3	N.D.	N.D.	N.D.	N.D.	N.D.	N.D.	N.D.	N.D.	N.D.	N.D.
13,16,19-Docosatrienoic acid-m18	FA 22:3	N.D.	N.D.	N.D.	N.D.	N.D.	N.D.	N.D.	N.D.	N.D.	N.D.
13,16,19-Docosatrienoic acid-m19	FA 22:3	N.D.	N.D.	N.D.	N.D.	N.D.	N.D.	N.D.	N.D.	N.D.	N.D.
13,16,19-Docosatrienoic acid-m20	FA 22:3	N.D.	N.D.	N.D.	N.D.	N.D.	N.D.	N.D.	N.D.	N.D.	N.D.
13,16,19-Docosatrienoic acid-m21	FA 22:3	N.D.	N.D.	N.D.	N.D.	N.D.	N.D.	N.D.	N.D.	N.D.	N.D.
13,16,19-Docosatrienoic acid-m22	FA 22:3	N.D.	N.D.	N.D.	N.D.	N.D.	N.D.	N.D.	N.D.	N.D.	N.D.
13,16-docosadienoic acid-m0	FA 22:2	376376274	373753143	939579512	1224633800	230896579	246425344	184792269	69499137	419848153	409044404
13,16-docosadienoic acid-m1	FA 22:2	114257846	102879788	284891273	335819474	69696301	74612370	55645348	19910142	127752664	126355706
13,16-docosadienoic acid-m2	FA 22:2	161368294	143262210	339434831	414101495	76129384	82134741	82640050	26081119	166617007	165418115
13,16-docosadienoic acid-m3	FA 22:2	22095350	20443153	64004137	76209346	11576922	11000437	12181030	4203669	23450245	25789311
13,16-docosadienoic acid-m4	FA 22:2	18465008	15389617	47556597	78051477	7695902	7790118	11372069	3177892	24238982	22284396
13,16-docosadienoic acid-m5	FA 22:2	4089571	3844679	9544071	18168705	1483490	1721764	2615806	644425	5515941	5733110
13,16-docosadienoic acid-m6	FA 22:2	703674	742152	2030434	5356434	235286	330642	506773	160230	1113797	1165639
13,16-docosadienoic acid-m7	FA 22:2	70038	43506	204324	715626	N.D.	N.D.	N.D.	N.D.	59713	117794
13,16-docosadienoic acid-m8	FA 22:2	252662	165791	N.D.	N.D.	N.D.	N.D.	N.D.	N.D.	N.D.	N.D.
13,16-docosadienoic acid-m9	FA 22:2	N.D.	N.D.	N.D.	N.D.	N.D.	N.D.	N.D.	N.D.	N.D.	N.D.
13,16-docosadienoic acid-m10	FA 22:2	N.D.	N.D.	N.D.	N.D.	N.D.	N.D.	N.D.	N.D.	N.D.	N.D.
13,16-docosadienoic acid-m11	FA 22:2	N.D.	N.D.	N.D.	N.D.	N.D.	N.D.	N.D.	N.D.	N.D.	N.D.
13,16-docosadienoic acid-m12	FA 22:2	N.D.	N.D.	N.D.	N.D.	N.D.	N.D.	N.D.	N.D.	N.D.	N.D.
13,16-docosadienoic acid-m13	FA 22:2	N.D.	N.D.	N.D.	N.D.	N.D.	N.D.	N.D.	N.D.	N.D.	N.D.
13,16-docosadienoic acid-m14	FA 22:2	584434	409134	193446	315502	N.D.	N.D.	N.D.	N.D.	131016	140472
13,16-docosadienoic acid-m15	FA 22:2	N.D.	N.D.	N.D.	N.D.	N.D.	N.D.	N.D.	N.D.	N.D.	N.D.
13,16-docosadienoic acid-m16	FA 22:2	209845	201241	52530	431929	N.D.	N.D.	N.D.	N.D.	156425	133547
13,16-docosadienoic acid-m17	FA 22:2	N.D.	N.D.	N.D.	315354	N.D.	N.D.	N.D.	N.D.	N.D.	N.D.
13,16-docosadienoic acid-m18	FA 22:2	193008	136045	285478	924449	N.D.	N.D.	N.D.	N.D.	158847	234811
13,16-docosadienoic acid-m19	FA 22:2	N.D.	N.D.	N.D.	N.D.	N.D.	N.D.	N.D.	N.D.	N.D.	N.D.
13,16-docosadienoic acid-m20	FA 22:2	N.D.	N.D.	N.D.	N.D.	N.D.	N.D.	N.D.	N.D.	N.D.	N.D.
13,16-docosadienoic acid-m21	FA 22:2	N.D.	N.D.	N.D.	N.D.	N.D.	N.D.	N.D.	N.D.	N.D.	N.D.
13,16-docosadienoic acid-m22	FA 22:2	N.D.	N.D.	N.D.	N.D.	N.D.	N.D.	N.D.	N.D.	N.D.	N.D.
Erucic acid-m0	FA 22:1	647276278	868459498	1830105142	1994557116	468583143	703127040	477746377	203005936	1038578071	953997909
Erucic acid-m1	FA 22:1	369919691	476748774	1029412469	1164528862	266428236	395780065	267314200	117115434	566757043	513849507
Erucic acid-m2	FA 22:1	421383901	609857939	903951487	937750326	186369257	251345078	201212173	87885334	442280728	426422767
Erucic acid-m3	FA 22:1	79948645	102295337	166081720	154977355	29270835	38465067	38483281	13231676	89149210	81570820
Erucic acid-m4	FA 22:1	172935279	211191493	610669583	706074508	120484639	152110757	144697337	55834244	309142762	277461252
Erucic acid-m5	FA 22:1	43017520	54997502	160543618	186731241	29959351	38818055	39090941	14249206	82633075	76842524
Erucic acid-m6	FA 22:1	14280494	17668513	63275997	67308702	10937102	13304633	15199364	5229952	26502498	27638585
Erucic acid-m7	FA 22:1	5350968	6732662	20588419	24656489	3870198	5537418	5167050	1571273	10656784	9704951
Erucic acid-m8	FA 22:1	10464754	11582741	4656792	5538457	466357	879769	925642	238579	4581871	4287255
Erucic acid-m9	FA 22:1	2812748	3320335	822165	972425	N.D.	N.D.	120679	N.D.	1361845	1152273
Erucic acid-m10	FA 22:1	16169517	19324399	2431483	2299980	164500	311232	710653	172290	4844614	5543983
Erucic acid-m11	FA 22:1	9031960	9863225	2018813	2320406	241816	304370	709722	189180	2778047	2556900
Erucic acid-m12	FA 22:1	15101056	17884423	5261280	4063176	570605	773836	1696617	468365	6579755	6363871
Erucic acid-m13	FA 22:1	12832585	15306111	6608921	6418359	1177330	1390318	2610085	738361	6540574	6460599
Erucic acid-m14	FA 22:1	17927004	21889587	13410197	11542468	2357715	2798334	5272232	1403432	10689181	9990211
Erucic acid-m15	FA 22:1	12574162	14047664	17887075	15504148	2929607	3664876	7356606	1990134	10643705	10289022
Erucic acid-m16	FA 22:1	27596763	34501261	54002076	48311486	9664376	12137100	20819682	6301827	28932843	27364460
Erucic acid-m17	FA 22:1	4180374	5194304	15124226	17031800	3189844	4354328	6337955	2088128	8402319	8177275
Erucic acid-m18	FA 22:1	7821241	9333575	35834595	39577212	8000290	10114356	14898228	5251503	19342456	17790385
Erucic acid-m19	FA 22:1	2302906	2542410	18864162	22451493	3675230	4907501	8197790	2450002	10008744	9861877
Erucic acid-m20	FA 22:1	2240196	2812617	28167424	35701921	6526561	8569009	11768591	4700696	14998277	13117272
Erucic acid-m21	FA 22:1	444096	541103	6115712	9249273	1867242	2138680	3745535	1336201	5062319	3676036
Erucic acid-m22	FA 22:1	250972	262311	8208893	13802984	2299129	3028623	3773239	1801218	4546541	4436963
Behenic acid-m0	FA 22:0	112190968	158758015	392419420	540685953	145143883	196246207	105579985	62059384	279292347	238767436
Behenic acid-m1	FA 22:0	45329690	64967771	164521670	234760331	59398935	91524583	41454663	21881479	120996220	107497951
Behenic acid-m2	FA 22:0	18281594	26387731	55706686	56966845	18489833	21558511	16311223	7240970	36058924	29795610
Behenic acid-m3	FA 22:0	5247731	7767234	16818472	18144495	5969631	6790291	5841288	2701289	11577237	8962608
Behenic acid-m4	FA 22:0	5792823	7709708	31736828	26327531	12523028	14209133	10857635	4004858	20042411	16220860
Behenic acid-m5	FA 22:0	1716779	1918919	10534109	8513450	4437342	4335772	4613281	1840614	5395917	5124793
Behenic acid-m6	FA 22:0	2066755	3130618	16755723	14814796	8900250	9587550	7073403	2973869	9953525	8604580
Behenic acid-m7	FA 22:0	262738	374548	1865323	1894752	923028	1120762	821108	392060	1408948	1018642
Behenic acid-m8	FA 22:0	1064026	1493433	444871	713905	94693	142226	285919	30341	745850	689535
Behenic acid-m9	FA 22:0	474112	624711	N.D.	N.D.	N.D.	N.D.	N.D.	N.D.	N.D.	160753
Behenic acid-m10	FA 22:0	1086014	1555474	78159	16764	N.D.	N.D.	80200	N.D.	409623	466651
Behenic acid-m11	FA 22:0	604064	842051	N.D.	51044	29831	11412	83346	15610	209731	187805
Behenic acid-m12	FA 22:0	1796292	2472285	736140	174086	262080	250093	505587	82399	1436345	689797
Behenic acid-m13	FA 22:0	1340440	1905670	1090098	582115	561222	554839	823243	220304	1228600	1137069
Behenic acid-m14	FA 22:0	3946028	4788084	4514725	2670219	1664495	1910409	2909468	865546	3684470	2769250
Behenic acid-m15	FA 22:0	951888	1132175	1420162	842389	754866	1136259	1270441	384788	1787688	1000902
Behenic acid-m16	FA 22:0	1901295	2578787	5924760	3968720	2911396	2976100	3512108	1269839	4138982	3471709
Behenic acid-m17	FA 22:0	568794	706207	2554746	1707117	2508307	1852734	2513849	800750	2831490	2306483
Behenic acid-m18	FA 22:0	1109004	1545654	5917552	5033207	4368843	4488379	4805522	1706333	5432607	4102436
Behenic acid-m19	FA 22:0	298986	508535	3367475	2592090	2630125	3175012	3056891	1034550	3368186	2423852
Behenic acid-m20	FA 22:0	209923	377221	4525282	3569805	3092923	3506255	3544270	1534086	3547638	3196723
Behenic acid-m21	FA 22:0	N.D.	N.D.	1070457	1324509	1045844	1199384	923828	459812	1096809	943171
Behenic acid-m22	FA 22:0	16022	N.D.	1502553	1556283	1175718	1251970	1171375	561522	1236448	1025181
tricosadienoic acid-m0	FA 23:1	36545411	61244463	137514544	184635120	36709111	44726863	26956260	11766153	67917004	63519365
tricosadienoic acid-m1	FA 23:1	6111773	10278907	22392366	30364935	6052704	7206298	4384597	1881100	11185258	10253263
tricosadienoic acid-m2	FA 23:1	7908928	11238962	18287592	16460824	2607507	3486266	3073667	1048466	8461139	8407215
tricosadienoic acid-m3	FA 23:1	1183128	2006034	2861295	3369941	362250	402468	503413	163734	1315720	1176919
tricosadienoic acid-m4	FA 23:1	1403237	2327907	6141675	8653976	508365	747116	971161	371186	2514695	2351577
tricosadienoic acid-m5	FA 23:1	383141	507853	1753838	2510413	99328	196791	296832	76202	683800	566008
tricosadienoic acid-m6	FA 23:1	134742	298593	1088361	2049611	63632	67418	142827	43511	442972	415547
tricosadienoic acid-m7	FA 23:1	8982	27243	192045	586906	N.D.	N.D.	N.D.	N.D.	93633	79484
tricosadienoic acid-m8	FA 23:1	7002	N.D.	38024	104827	N.D.	N.D.	N.D.	N.D.	N.D.	N.D.
tricosadienoic acid-m9	FA 23:1	N.D.	N.D.	N.D.	N.D.	N.D.	N.D.	N.D.	N.D.	N.D.	N.D.
tricosadienoic acid-m10	FA 23:1	N.D.	N.D.	N.D.	N.D.	N.D.	N.D.	N.D.	N.D.	N.D.	N.D.
tricosadienoic acid-m11	FA 23:1	N.D.	N.D.	N.D.	N.D.	N.D.	N.D.	N.D.	N.D.	N.D.	N.D.
tricosadienoic acid-m12	FA 23:1	N.D.	N.D.	N.D.	N.D.	N.D.	N.D.	N.D.	N.D.	N.D.	N.D.
tricosadienoic acid-m13	FA 23:1	N.D.	N.D.	N.D.	N.D.	N.D.	N.D.	N.D.	N.D.	N.D.	N.D.
tricosadienoic acid-m14	FA 23:1	N.D.	N.D.	N.D.	N.D.	N.D.	N.D.	N.D.	N.D.	N.D.	N.D.
tricosadienoic acid-m15	FA 23:1	N.D.	N.D.	N.D.	N.D.	N.D.	N.D.	N.D.	N.D.	N.D.	N.D.
tricosadienoic acid-m16	FA 23:1	N.D.	N.D.	N.D.	N.D.	N.D.	N.D.	N.D.	N.D.	N.D.	N.D.
tricosadienoic acid-m17	FA 23:1	N.D.	N.D.	N.D.	N.D.	N.D.	N.D.	N.D.	N.D.	N.D.	N.D.
tricosadienoic acid-m18	FA 23:1	N.D.	N.D.	N.D.	N.D.	N.D.	N.D.	N.D.	N.D.	N.D.	N.D.
tricosadienoic acid-m19	FA 23:1	N.D.	N.D.	N.D.	N.D.	N.D.	N.D.	N.D.	N.D.	N.D.	N.D.
tricosadienoic acid-m20	FA 23:1	N.D.	N.D.	N.D.	N.D.	N.D.	N.D.	N.D.	N.D.	N.D.	N.D.
tricosadienoic acid-m21	FA 23:1	N.D.	N.D.	N.D.	N.D.	N.D.	N.D.	N.D.	N.D.	N.D.	N.D.
tricosadienoic acid-m22	FA 23:1	N.D.	N.D.	N.D.	N.D.	N.D.	N.D.	N.D.	N.D.	N.D.	N.D.
tricosadienoic acid-m23	FA 23:1	N.D.	N.D.	N.D.	N.D.	N.D.	N.D.	N.D.	N.D.	N.D.	N.D.
Tricosanoic acid-m0	FA 23:0	42660540	74070025	220878285	284599070	96825138	82252936	58091141	29651505	145155018	124281052
Tricosanoic acid-m1	FA 23:0	7874408	13221682	40687358	60747273	15781203	13343285	9772034	4713805	24514079	20626411
Tricosanoic acid-m2	FA 23:0	2188593	3696705	11456772	13580753	2749018	3070616	2419354	1135257	N.D.	4329293
Tricosanoic acid-m3	FA 23:0	334256	539848	1601677	2008036	324560	395539	384861	53280	881799	782551
Tricosanoic acid-m4	FA 23:0	390548	637276	3045111	2948969	492492	570259	670902	202422	1240676	1068817
Tricosanoic acid-m5	FA 23:0	61075	225348	822403	960721	231926	109857	223346	33658	600985	333903
Tricosanoic acid-m6	FA 23:0	N.D.	81638	1043673	1076186	151432	177174	162791	15979	487257	323513
Tricosanoic acid-m7	FA 23:0	N.D.	N.D.	287789	334599	42753	29858	45367	N.D.	114966	58344
Tricosanoic acid-m8	FA 23:0	N.D.	N.D.	N.D.	N.D.	N.D.	N.D.	N.D.	N.D.	N.D.	N.D.
Tricosanoic acid-m9	FA 23:0	N.D.	N.D.	N.D.	N.D.	N.D.	N.D.	N.D.	N.D.	N.D.	N.D.
Tricosanoic acid-m10	FA 23:0	N.D.	N.D.	N.D.	N.D.	N.D.	N.D.	N.D.	N.D.	N.D.	N.D.
Tricosanoic acid-m11	FA 23:0	N.D.	N.D.	N.D.	N.D.	N.D.	N.D.	N.D.	N.D.	N.D.	N.D.
Tricosanoic acid-m12	FA 23:0	N.D.	N.D.	N.D.	N.D.	N.D.	N.D.	N.D.	N.D.	N.D.	N.D.
Tricosanoic acid-m13	FA 23:0	N.D.	N.D.	N.D.	N.D.	N.D.	N.D.	N.D.	N.D.	N.D.	N.D.
Tricosanoic acid-m14	FA 23:0	N.D.	N.D.	N.D.	N.D.	N.D.	N.D.	N.D.	N.D.	N.D.	N.D.
Tricosanoic acid-m15	FA 23:0	N.D.	N.D.	N.D.	N.D.	N.D.	N.D.	N.D.	N.D.	N.D.	N.D.
Tricosanoic acid-m16	FA 23:0	N.D.	N.D.	N.D.	N.D.	N.D.	N.D.	N.D.	N.D.	N.D.	N.D.
Tricosanoic acid-m17	FA 23:0	N.D.	N.D.	N.D.	N.D.	N.D.	N.D.	N.D.	N.D.	N.D.	N.D.
Tricosanoic acid-m18	FA 23:0	N.D.	N.D.	N.D.	N.D.	N.D.	N.D.	N.D.	N.D.	N.D.	N.D.
Tricosanoic acid-m19	FA 23:0	N.D.	N.D.	N.D.	N.D.	N.D.	N.D.	N.D.	N.D.	N.D.	N.D.
Tricosanoic acid-m20	FA 23:0	N.D.	N.D.	N.D.	N.D.	N.D.	N.D.	N.D.	N.D.	N.D.	N.D.
Tricosanoic acid-m21	FA 23:0	N.D.	N.D.	N.D.	N.D.	N.D.	N.D.	N.D.	N.D.	N.D.	N.D.
Tricosanoic acid-m22	FA 23:0	N.D.	N.D.	N.D.	N.D.	N.D.	N.D.	N.D.	N.D.	N.D.	N.D.
Tricosanoic acid-m23	FA 23:0	N.D.	N.D.	N.D.	N.D.	N.D.	N.D.	N.D.	N.D.	N.D.	N.D.
Tetracosatetraenoic acid-m0	FA 24:4	52016874	45845413	121178489	109968042	34403722	36433778	23760657	6822610	47651666	48370496
Tetracosatetraenoic acid-m1	FA 24:4	20558399	17937636	42660920	35017142	16936364	14626566	9378410	2771958	15142190	15053074
Tetracosatetraenoic acid-m2	FA 24:4	5963407	5235252	10519222	13234230	2252273	2227949	2049852	557711	4389853	4618959
Tetracosatetraenoic acid-m3	FA 24:4	2071818	1718299	1981913	4179884	461874	361440	641657	151425	1607154	1455656
Tetracosatetraenoic acid-m4	FA 24:4	763163	635060	664412	3394788	N.D.	N.D.	N.D.	N.D.	651164	642754
Tetracosatetraenoic acid-m5	FA 24:4	N.D.	N.D.	N.D.	N.D.	N.D.	N.D.	N.D.	N.D.	N.D.	N.D.
Tetracosatetraenoic acid-m6	FA 24:4	N.D.	N.D.	N.D.	N.D.	N.D.	N.D.	N.D.	N.D.	N.D.	N.D.
Tetracosatetraenoic acid-m7	FA 24:4	N.D.	N.D.	N.D.	N.D.	N.D.	N.D.	N.D.	N.D.	N.D.	N.D.
Tetracosatetraenoic acid-m8	FA 24:4	N.D.	N.D.	N.D.	N.D.	N.D.	N.D.	N.D.	N.D.	N.D.	N.D.
Tetracosatetraenoic acid-m9	FA 24:4	N.D.	N.D.	N.D.	N.D.	N.D.	N.D.	N.D.	N.D.	N.D.	N.D.
Tetracosatetraenoic acid-m10	FA 24:4	N.D.	N.D.	N.D.	N.D.	N.D.	N.D.	N.D.	N.D.	N.D.	N.D.
Tetracosatetraenoic acid-m11	FA 24:4	N.D.	N.D.	N.D.	N.D.	N.D.	N.D.	N.D.	N.D.	N.D.	N.D.
Tetracosatetraenoic acid-m12	FA 24:4	N.D.	N.D.	N.D.	N.D.	N.D.	N.D.	N.D.	N.D.	N.D.	N.D.
Tetracosatetraenoic acid-m13	FA 24:4	N.D.	N.D.	N.D.	N.D.	N.D.	N.D.	N.D.	N.D.	N.D.	N.D.
Tetracosatetraenoic acid-m14	FA 24:4	N.D.	N.D.	N.D.	N.D.	N.D.	N.D.	N.D.	N.D.	N.D.	N.D.
Tetracosatetraenoic acid-m15	FA 24:4	N.D.	N.D.	N.D.	N.D.	N.D.	N.D.	N.D.	N.D.	N.D.	N.D.
Tetracosatetraenoic acid-m16	FA 24:4	N.D.	N.D.	N.D.	N.D.	N.D.	N.D.	N.D.	N.D.	N.D.	N.D.
Tetracosatetraenoic acid-m17	FA 24:4	N.D.	N.D.	N.D.	N.D.	N.D.	N.D.	N.D.	N.D.	N.D.	N.D.
Tetracosatetraenoic acid-m18	FA 24:4	N.D.	N.D.	N.D.	N.D.	N.D.	N.D.	N.D.	N.D.	N.D.	N.D.
Tetracosatetraenoic acid-m19	FA 24:4	N.D.	N.D.	N.D.	N.D.	N.D.	N.D.	N.D.	N.D.	N.D.	N.D.
Tetracosatetraenoic acid-m20	FA 24:4	N.D.	N.D.	N.D.	N.D.	N.D.	N.D.	N.D.	N.D.	N.D.	N.D.
Tetracosatetraenoic acid-m21	FA 24:4	N.D.	N.D.	N.D.	N.D.	N.D.	N.D.	N.D.	N.D.	N.D.	N.D.
Tetracosatetraenoic acid-m22	FA 24:4	N.D.	N.D.	N.D.	N.D.	N.D.	N.D.	N.D.	N.D.	N.D.	N.D.
Tetracosatetraenoic acid-m23	FA 24:4	N.D.	N.D.	N.D.	N.D.	N.D.	N.D.	N.D.	N.D.	N.D.	N.D.
Tetracosatetraenoic acid-m24	FA 24:4	N.D.	N.D.	N.D.	N.D.	N.D.	N.D.	N.D.	N.D.	N.D.	N.D.
Tetracosatrienoic acid-m0	FA 24:3	197678549	181660085	639368504	551613701	148195713	148227052	107923483	32553179	251185582	246278913
Tetracosatrienoic acid-m1	FA 24:3	121892210	109676919	389977498	336285798	89830107	89838564	65857523	19465264	155577736	150391206
Tetracosatrienoic acid-m2	FA 24:3	67576374	58533092	205006777	219551684	32096894	34993541	44155700	11709819	86854521	80470042
Tetracosatrienoic acid-m3	FA 24:3	16743366	14213042	53394541	52874149	8196428	7861737	12229335	3233603	16718868	18245628
Tetracosatrienoic acid-m4	FA 24:3	11202168	10104121	48605864	66739501	6813095	5429857	11709363	3170356	20369261	20053090
Tetracosatrienoic acid-m5	FA 24:3	1405018	1258848	6208937	8835280	865220	773039	1583488	360140	2564040	2511348
Tetracosatrienoic acid-m6	FA 24:3	423030	N.D.	N.D.	4294261	118219	119407	435057	51251	919222	1099341
Tetracosatrienoic acid-m7	FA 24:3	46516	17222	336175	585049	N.D.	N.D.	N.D.	N.D.	207347	132445
Tetracosatrienoic acid-m8	FA 24:3	N.D.	N.D.	N.D.	N.D.	N.D.	N.D.	N.D.	N.D.	N.D.	N.D.
Tetracosatrienoic acid-m9	FA 24:3	N.D.	N.D.	N.D.	N.D.	N.D.	N.D.	N.D.	N.D.	N.D.	N.D.
Tetracosatrienoic acid-m10	FA 24:3	N.D.	N.D.	N.D.	N.D.	N.D.	N.D.	N.D.	N.D.	N.D.	N.D.
Tetracosatrienoic acid-m11	FA 24:3	N.D.	N.D.	N.D.	N.D.	N.D.	N.D.	N.D.	N.D.	N.D.	N.D.
Tetracosatrienoic acid-m12	FA 24:3	N.D.	N.D.	N.D.	N.D.	N.D.	N.D.	N.D.	N.D.	N.D.	N.D.
Tetracosatrienoic acid-m13	FA 24:3	N.D.	N.D.	N.D.	N.D.	N.D.	N.D.	N.D.	N.D.	N.D.	N.D.
Tetracosatrienoic acid-m14	FA 24:3	N.D.	N.D.	N.D.	N.D.	N.D.	N.D.	N.D.	N.D.	N.D.	N.D.
Tetracosatrienoic acid-m15	FA 24:3	N.D.	N.D.	N.D.	N.D.	N.D.	N.D.	N.D.	N.D.	N.D.	N.D.
Tetracosatrienoic acid-m16	FA 24:3	N.D.	N.D.	N.D.	N.D.	N.D.	N.D.	N.D.	N.D.	N.D.	N.D.
Tetracosatrienoic acid-m17	FA 24:3	N.D.	N.D.	N.D.	N.D.	N.D.	N.D.	N.D.	N.D.	N.D.	N.D.
Tetracosatrienoic acid-m18	FA 24:3	N.D.	N.D.	N.D.	N.D.	N.D.	N.D.	N.D.	N.D.	N.D.	N.D.
Tetracosatrienoic acid-m19	FA 24:3	N.D.	N.D.	N.D.	N.D.	N.D.	N.D.	N.D.	N.D.	N.D.	N.D.
Tetracosatrienoic acid-m20	FA 24:3	N.D.	N.D.	N.D.	N.D.	N.D.	N.D.	N.D.	N.D.	N.D.	N.D.
Tetracosatrienoic acid-m21	FA 24:3	N.D.	N.D.	N.D.	N.D.	N.D.	N.D.	N.D.	N.D.	N.D.	N.D.
Tetracosatrienoic acid-m22	FA 24:3	N.D.	N.D.	N.D.	N.D.	N.D.	N.D.	N.D.	N.D.	N.D.	N.D.
Tetracosatrienoic acid-m23	FA 24:3	N.D.	N.D.	N.D.	N.D.	N.D.	N.D.	N.D.	N.D.	N.D.	N.D.
Tetracosatrienoic acid-m24	FA 24:3	N.D.	N.D.	N.D.	N.D.	N.D.	N.D.	N.D.	N.D.	N.D.	N.D.
Tetracosadienoic acid-m0	FA 24:2	139710697	120891639	387222538	452291482	106669822	137289768	89519544	26279301	213253695	206608716
Tetracosadienoic acid-m1	FA 24:2	64508391	74694968	226820807	268689740	57192049	64889987	40767628	14857334	97600639	95536549
Tetracosadienoic acid-m2	FA 24:2	40063363	48135195	57615532	54509975	17384063	19787144	22065595	6512431	50849820	45014996
Tetracosadienoic acid-m3	FA 24:2	5421329	6761179	12445660	16375847	1970620	2216001	3025204	860728	6830442	5937816
Tetracosadienoic acid-m4	FA 24:2	6527954	8533557	24895375	28024012	2776479	3387648	5626645	1564083	11648270	10012243
Tetracosadienoic acid-m5	FA 24:2	1660325	2349642	8560442	9174123	847940	957854	1679129	476398	3390808	2989876
Tetracosadienoic acid-m6	FA 24:2	1166563	1786672	11090681	17945751	997949	1240862	2089991	614727	4125675	3514146
Tetracosadienoic acid-m7	FA 24:2	279378	444629	1978954	2695182	196056	274551	579653	109098	1291613	1071156
Tetracosadienoic acid-m8	FA 24:2	67418	139922	420811	952029	54482	70221	95190	15497	343621	370606
Tetracosadienoic acid-m9	FA 24:2	N.D.	N.D.	N.D.	N.D.	N.D.	N.D.	N.D.	N.D.	N.D.	N.D.
Tetracosadienoic acid-m10	FA 24:2	N.D.	N.D.	N.D.	N.D.	N.D.	N.D.	N.D.	N.D.	N.D.	N.D.
Tetracosadienoic acid-m11	FA 24:2	N.D.	N.D.	N.D.	N.D.	N.D.	N.D.	N.D.	N.D.	N.D.	N.D.
Tetracosadienoic acid-m12	FA 24:2	N.D.	N.D.	N.D.	N.D.	N.D.	N.D.	N.D.	N.D.	N.D.	N.D.
Tetracosadienoic acid-m13	FA 24:2	N.D.	N.D.	N.D.	N.D.	N.D.	N.D.	N.D.	N.D.	N.D.	N.D.
Tetracosadienoic acid-m14	FA 24:2	N.D.	N.D.	N.D.	N.D.	N.D.	N.D.	N.D.	N.D.	N.D.	N.D.
Tetracosadienoic acid-m15	FA 24:2	N.D.	N.D.	N.D.	N.D.	N.D.	N.D.	N.D.	N.D.	N.D.	N.D.
Tetracosadienoic acid-m16	FA 24:2	N.D.	N.D.	N.D.	N.D.	N.D.	N.D.	N.D.	N.D.	N.D.	N.D.
Tetracosadienoic acid-m17	FA 24:2	N.D.	N.D.	N.D.	N.D.	N.D.	N.D.	N.D.	N.D.	N.D.	N.D.
Tetracosadienoic acid-m18	FA 24:2	N.D.	N.D.	N.D.	N.D.	N.D.	N.D.	N.D.	N.D.	N.D.	N.D.
Tetracosadienoic acid-m19	FA 24:2	N.D.	N.D.	N.D.	N.D.	N.D.	N.D.	N.D.	N.D.	N.D.	N.D.
Tetracosadienoic acid-m20	FA 24:2	N.D.	N.D.	N.D.	N.D.	N.D.	N.D.	N.D.	N.D.	N.D.	N.D.
Tetracosadienoic acid-m21	FA 24:2	N.D.	N.D.	N.D.	N.D.	N.D.	N.D.	N.D.	N.D.	N.D.	N.D.
Tetracosadienoic acid-m22	FA 24:2	N.D.	N.D.	N.D.	N.D.	N.D.	N.D.	N.D.	N.D.	N.D.	N.D.
Tetracosadienoic acid-m23	FA 24:2	N.D.	N.D.	N.D.	N.D.	N.D.	N.D.	N.D.	N.D.	N.D.	N.D.
Tetracosadienoic acid-m24	FA 24:2	N.D.	N.D.	N.D.	N.D.	N.D.	N.D.	N.D.	N.D.	N.D.	N.D.
Nervonic acid-m0	FA 24:1	915009654	1448549210	2506299875	3082912574	922152081	1125778809	689046297	348247493	1595152251	1511887990
Nervonic acid-m1	FA 24:1	158618023	256064801	431689833	513497105	160985886	186085497	118035267	58705533	288536067	262182895
Nervonic acid-m2	FA 24:1	166931967	265720892	229880869	205570909	63966424	75128546	67363440	24679944	158240303	133853583
Nervonic acid-m3	FA 24:1	42249604	70162611	75985116	68849801	14188724	15699261	17310488	6988937	49336085	43525741
Nervonic acid-m4	FA 24:1	80797662	139259968	222906609	219098645	40530689	47141141	59870161	20472739	138640729	123344597
Nervonic acid-m5	FA 24:1	24450744	43966428	76733179	82726730	13531746	15426076	19046787	7227774	36856671	39040395
Nervonic acid-m6	FA 24:1	17327457	28180374	93957424	116675889	17435275	20747516	25351311	10411914	51551788	46526652
Nervonic acid-m7	FA 24:1	7379354	11996713	42803034	51461107	7566492	9133710	11214821	4896228	20745173	21222396
Nervonic acid-m8	FA 24:1	2483738	3796348	11096426	15044517	2082700	2559138	3059708	1224604	6589561	5793647
Nervonic acid-m9	FA 24:1	1104110	2222343	3696694	5121220	502771	479144	611859	207844	1997662	1392321
Nervonic acid-m10	FA 24:1	2306318	4038816	785525	754384	N.D.	N.D.	N.D.	N.D.	1198386	991232
Nervonic acid-m11	FA 24:1	1948996	3651982	389628	197595	N.D.	N.D.	N.D.	N.D.	797296	677180
Nervonic acid-m12	FA 24:1	3659533	6131241	837519	862709	20654	59555	253550	31366	2164622	2371443
Nervonic acid-m13	FA 24:1	2886409	4786027	823854	852164	43964	171546	297411	105299	941726	1096216
Nervonic acid-m14	FA 24:1	5155760	8835820	3216533	2350718	373215	557569	906925	327822	2919459	2364376
Nervonic acid-m15	FA 24:1	2326864	3623972	3520880	2618852	442632	379295	1232266	306984	1736545	2018828
Nervonic acid-m16	FA 24:1	4787420	7458870	5977709	5454655	1047944	1185667	2342135	857365	4435963	3817825
Nervonic acid-m17	FA 24:1	1464643	2563640	4095174	3876960	856461	1108651	1749119	604068	2493782	2352949
Nervonic acid-m18	FA 24:1	3049434	4998255	9652405	9885989	1699104	2167505	4272457	1587454	5443159	4577091
Nervonic acid-m19	FA 24:1	732159	1397750	4627843	5273365	964708	1255841	2117061	807045	2829229	2651808
Nervonic acid-m20	FA 24:1	1252822	1767156	9932635	11095185	2197007	2463931	4408291	1893020	5561804	4830481
Nervonic acid-m21	FA 24:1	273602	463388	3287387	4786655	749611	796412	1661003	688379	1692173	1828877
Nervonic acid-m22	FA 24:1	214378	435467	5747597	7927548	1431190	1753374	2595800	1183373	3337326	3210657
Nervonic acid-m23	FA 24:1	N.D.	N.D.	1807555	2431768	360794	510400	951887	399855	1139702	781570
Nervonic acid-m24	FA 24:1	25143	N.D.	2154900	3813728	595144	602828	993261	401047	1240820	1272917
Lignoceric acid-m0	FA 24:0	244442525	345322905	716974626	1302987431	403280375	369340047	317218370	161846020	606822752	502167518
Lignoceric acid-m1	FA 24:0	47061466	66616719	134513724	250594909	89590749	82552580	58778135	31613329	127887387	106493810
Lignoceric acid-m2	FA 24:0	16534711	22750723	43822185	61655313	19395934	19002702	17250100	7952985	36342816	29129549
Lignoceric acid-m3	FA 24:0	6014767	7746024	14135755	16300519	6785200	5984826	6168819	2536930	11937967	10354407
Lignoceric acid-m4	FA 24:0	7756734	10092272	32064771	26544471	11310958	10041113	11849568	3760329	16047772	15162053
Lignoceric acid-m5	FA 24:0	2178535	3097684	9582922	6776121	4368396	4700578	3804620	1254239	6658382	5577112
Lignoceric acid-m6	FA 24:0	2830959	2975649	20672312	18575159	9667296	9201111	8921822	2964642	9739025	10521211
Lignoceric acid-m7	FA 24:0	629442	794708	5634612	5050927	3891839	3538967	3411815	978498	3710968	2783291
Lignoceric acid-m8	FA 24:0	378131	544671	4213524	5224916	2597924	2677304	2456325	884675	3148728	2648649
Lignoceric acid-m9	FA 24:0	152594	134403	528042	771348	438326	577332	512994	177331	668925	576119
Lignoceric acid-m10	FA 24:0	505713	798235	23061	N.D.	21355	32210	97857	N.D.	186813	143212
Lignoceric acid-m11	FA 24:0	234542	395080	24146	N.D.	N.D.	N.D.	N.D.	N.D.	118454	56723
Lignoceric acid-m12	FA 24:0	756543	1211807	88923	214695	N.D.	41627	128155	11416	355716	205031
Lignoceric acid-m13	FA 24:0	387259	760512	100771	N.D.	86058	71628	188147	11204	193625	209203
Lignoceric acid-m14	FA 24:0	1134137	1709571	606299	235369	305707	429877	1002317	139958	978063	886301
Lignoceric acid-m15	FA 24:0	491195	772886	543628	368714	415623	434379	702903	208785	709258	571949
Lignoceric acid-m16	FA 24:0	1174372	2286355	2401605	1683803	1894166	2026277	3206068	864732	2601107	2067826
Lignoceric acid-m17	FA 24:0	647601	778200	2433369	1458385	1503574	1478099	2342471	616056	1989409	1650524
Lignoceric acid-m18	FA 24:0	1190708	1561792	4949452	3234277	3489502	4749781	6094059	1686791	5014620	3433861
Lignoceric acid-m19	FA 24:0	28681	112514	1742389	1271472	1228526	1349765	1835840	576372	1330400	1299254
Lignoceric acid-m20	FA 24:0	250131	382724	4735335	3105246	3617406	3661154	4522602	1797031	3445507	3909417
Lignoceric acid-m21	FA 24:0	N.D.	N.D.	1131773	835798	1039366	1172702	1255525	470037	1175649	828543
Lignoceric acid-m22	FA 24:0	N.D.	N.D.	2026024	1797445	1872785	2152667	2620242	957475	1911109	1723182
Lignoceric acid-m23	FA 24:0	N.D.	N.D.	187205	53282	368476	294983	607782	103365	226737	117693
Lignoceric acid-m24	FA 24:0	N.D.	N.D.	473439	410821	477108	719831	824116	274751	597107	292865
Hexacosatetraenoic acid-m0	FA 26:4	30407238	27340053	89011735	77229561	25898403	27212160	16081188	4516049	38806474	35168361
Hexacosatetraenoic acid-m1	FA 26:4	10343973	9055518	29955785	25828154	8596744	9190956	5464919	1579148	13027976	11959642
Hexacosatetraenoic acid-m2	FA 26:4	4030401	3372283	8447890	8248467	2146600	2060859	1714327	459936	3923465	3606050
Hexacosatetraenoic acid-m3	FA 26:4	1275907	1143112	2328756	2365746	539813	480262	507161	175559	1272013	1130874
Hexacosatetraenoic acid-m4	FA 26:4	646088	571919	2743664	2501980	251233	155557	449127	74988	1059999	823517
Hexacosatetraenoic acid-m5	FA 26:4	114009	174098	684416	918467	51373	N.D.	N.D.	N.D.	261009	247967
Hexacosatetraenoic acid-m6	FA 26:4	N.D.	N.D.	N.D.	N.D.	N.D.	N.D.	N.D.	N.D.	N.D.	N.D.
Hexacosatetraenoic acid-m7	FA 26:4	N.D.	N.D.	N.D.	N.D.	N.D.	N.D.	N.D.	N.D.	N.D.	N.D.
Hexacosatetraenoic acid-m8	FA 26:4	N.D.	N.D.	N.D.	N.D.	N.D.	N.D.	N.D.	N.D.	N.D.	N.D.
Hexacosatetraenoic acid-m9	FA 26:4	N.D.	N.D.	N.D.	N.D.	N.D.	N.D.	N.D.	N.D.	N.D.	N.D.
Hexacosatetraenoic acid-m10	FA 26:4	N.D.	N.D.	N.D.	N.D.	N.D.	N.D.	N.D.	N.D.	N.D.	N.D.
Hexacosatetraenoic acid-m11	FA 26:4	N.D.	N.D.	N.D.	N.D.	N.D.	N.D.	N.D.	N.D.	N.D.	N.D.
Hexacosatetraenoic acid-m12	FA 26:4	N.D.	N.D.	N.D.	N.D.	N.D.	N.D.	N.D.	N.D.	N.D.	N.D.
Hexacosatetraenoic acid-m13	FA 26:4	N.D.	N.D.	N.D.	N.D.	N.D.	N.D.	N.D.	N.D.	N.D.	N.D.
Hexacosatetraenoic acid-m14	FA 26:4	N.D.	N.D.	N.D.	N.D.	N.D.	N.D.	N.D.	N.D.	N.D.	N.D.
Hexacosatetraenoic acid-m15	FA 26:4	N.D.	N.D.	N.D.	N.D.	N.D.	N.D.	N.D.	N.D.	N.D.	N.D.
Hexacosatetraenoic acid-m16	FA 26:4	N.D.	N.D.	N.D.	N.D.	N.D.	N.D.	N.D.	N.D.	N.D.	N.D.
Hexacosatetraenoic acid-m17	FA 26:4	N.D.	N.D.	N.D.	N.D.	N.D.	N.D.	N.D.	N.D.	N.D.	N.D.
Hexacosatetraenoic acid-m18	FA 26:4	N.D.	N.D.	N.D.	N.D.	N.D.	N.D.	N.D.	N.D.	N.D.	N.D.
Hexacosatetraenoic acid-m19	FA 26:4	N.D.	N.D.	N.D.	N.D.	N.D.	N.D.	N.D.	N.D.	N.D.	N.D.
Hexacosatetraenoic acid-m20	FA 26:4	N.D.	N.D.	N.D.	N.D.	N.D.	N.D.	N.D.	N.D.	N.D.	N.D.
Hexacosatetraenoic acid-m21	FA 26:4	N.D.	N.D.	N.D.	N.D.	N.D.	N.D.	N.D.	N.D.	N.D.	N.D.
Hexacosatetraenoic acid-m22	FA 26:4	N.D.	N.D.	N.D.	N.D.	N.D.	N.D.	N.D.	N.D.	N.D.	N.D.
Hexacosatetraenoic acid-m23	FA 26:4	N.D.	N.D.	N.D.	N.D.	N.D.	N.D.	N.D.	N.D.	N.D.	N.D.
Hexacosatetraenoic acid-m24	FA 26:4	N.D.	N.D.	N.D.	N.D.	N.D.	N.D.	N.D.	N.D.	N.D.	N.D.
Hexacosatetraenoic acid-m25	FA 26:4	N.D.	N.D.	N.D.	N.D.	N.D.	N.D.	N.D.	N.D.	N.D.	N.D.
Hexacosatetraenoic acid-m26	FA 26:4	N.D.	N.D.	N.D.	N.D.	N.D.	N.D.	N.D.	N.D.	N.D.	N.D.
Hexacosatrienoic acid-m0	FA 26:3	63021715	68988513	238492760	232368768	46397563	61295176	38005379	12143037	79508965	85928382
Hexacosatrienoic acid-m1	FA 26:3	19766149	16658582	60865017	52996222	13058747	15264115	10243110	2830364	19721490	19113951
Hexacosatrienoic acid-m2	FA 26:3	16864073	14789865	44833713	49069365	6571168	6657796	7888393	2170401	13775368	12945924
Hexacosatrienoic acid-m3	FA 26:3	4809479	4275194	12151522	10096569	1681852	1657068	2354220	691354	3970658	3835737
Hexacosatrienoic acid-m4	FA 26:3	5581324	4858248	22217951	22577108	3074727	2921196	5282218	1575743	7142643	6587739
Hexacosatrienoic acid-m5	FA 26:3	1527769	1422044	6570446	7142927	881654	1050470	1586504	603964	2199765	2086132
Hexacosatrienoic acid-m6	FA 26:3	827005	746930	5253674	7443945	740707	637029	1407313	398981	1678360	1770355
Hexacosatrienoic acid-m7	FA 26:3	161992	128774	1212504	1879772	146654	96915	367483	70825	458640	411952
Hexacosatrienoic acid-m8	FA 26:3	59611	61519	325393	792853	N.D.	N.D.	N.D.	N.D.	N.D.	N.D.
Hexacosatrienoic acid-m9	FA 26:3	N.D.	N.D.	N.D.	N.D.	N.D.	N.D.	N.D.	N.D.	N.D.	N.D.
Hexacosatrienoic acid-m10	FA 26:3	N.D.	N.D.	N.D.	N.D.	N.D.	N.D.	N.D.	N.D.	N.D.	N.D.
Hexacosatrienoic acid-m11	FA 26:3	N.D.	N.D.	N.D.	N.D.	N.D.	N.D.	N.D.	N.D.	N.D.	N.D.
Hexacosatrienoic acid-m12	FA 26:3	N.D.	N.D.	N.D.	N.D.	N.D.	N.D.	N.D.	N.D.	N.D.	N.D.
Hexacosatrienoic acid-m13	FA 26:3	N.D.	N.D.	N.D.	N.D.	N.D.	N.D.	N.D.	N.D.	N.D.	N.D.
Hexacosatrienoic acid-m14	FA 26:3	N.D.	N.D.	N.D.	N.D.	N.D.	N.D.	N.D.	N.D.	N.D.	N.D.
Hexacosatrienoic acid-m15	FA 26:3	N.D.	N.D.	N.D.	N.D.	N.D.	N.D.	N.D.	N.D.	N.D.	N.D.
Hexacosatrienoic acid-m16	FA 26:3	N.D.	N.D.	N.D.	N.D.	N.D.	N.D.	N.D.	N.D.	N.D.	N.D.
Hexacosatrienoic acid-m17	FA 26:3	N.D.	N.D.	N.D.	N.D.	N.D.	N.D.	N.D.	N.D.	N.D.	N.D.
Hexacosatrienoic acid-m18	FA 26:3	N.D.	N.D.	N.D.	N.D.	N.D.	N.D.	N.D.	N.D.	N.D.	N.D.
Hexacosatrienoic acid-m19	FA 26:3	N.D.	N.D.	N.D.	N.D.	N.D.	N.D.	N.D.	N.D.	N.D.	N.D.
Hexacosatrienoic acid-m20	FA 26:3	N.D.	N.D.	N.D.	N.D.	N.D.	N.D.	N.D.	N.D.	N.D.	N.D.
Hexacosatrienoic acid-m21	FA 26:3	N.D.	N.D.	N.D.	N.D.	N.D.	N.D.	N.D.	N.D.	N.D.	N.D.
Hexacosatrienoic acid-m22	FA 26:3	N.D.	N.D.	N.D.	N.D.	N.D.	N.D.	N.D.	N.D.	N.D.	N.D.
Hexacosatrienoic acid-m23	FA 26:3	N.D.	N.D.	N.D.	N.D.	N.D.	N.D.	N.D.	N.D.	N.D.	N.D.
Hexacosatrienoic acid-m24	FA 26:3	N.D.	N.D.	N.D.	N.D.	N.D.	N.D.	N.D.	N.D.	N.D.	N.D.
Hexacosatrienoic acid-m25	FA 26:3	N.D.	N.D.	N.D.	N.D.	N.D.	N.D.	N.D.	N.D.	N.D.	N.D.
Hexacosatrienoic acid-m26	FA 26:3	N.D.	N.D.	N.D.	N.D.	N.D.	N.D.	N.D.	N.D.	N.D.	N.D.
Hexacosanedienoic acid-m0	FA 26:2	78139410	91572079	227015267	274045626	60562975	69111203	48937152	19036286	119761784	112236407
Hexacosanedienoic acid-m1	FA 26:2	26020050	30879716	75827867	88793847	20022318	23160109	16135620	6285953	40629200	37561633
Hexacosanedienoic acid-m2	FA 26:2	27128768	40031439	47554989	47155549	10046103	11120167	12326745	4620009	33060703	24162216
Hexacosanedienoic acid-m3	FA 26:2	5666909	9010868	10223416	8730404	1520197	1920522	2104188	748272	5798597	5180548
Hexacosanedienoic acid-m4	FA 26:2	9246337	16851812	33002381	29170914	3339431	3544706	6097435	2121048	14325354	13207450
Hexacosanedienoic acid-m5	FA 26:2	2860048	4996020	9131246	8694432	1130282	1162396	2114594	770808	4810248	4365904
Hexacosanedienoic acid-m6	FA 26:2	3257833	6240027	15484586	18129128	2661461	2739837	4431147	1827535	9869051	8790591
Hexacosanedienoic acid-m7	FA 26:2	953598	1462579	3627362	4674038	663930	698843	1457760	439550	2660772	2598700
Hexacosanedienoic acid-m8	FA 26:2	515516	902249	4534690	7082659	N.D.	962834	1619753	627185	N.D.	N.D.
Hexacosanedienoic acid-m9	FA 26:2	57871	212958	1023291	1634451	164061	170565	326294	73456	687447	651377
Hexacosanedienoic acid-m10	FA 26:2	N.D.	N.D.	N.D.	N.D.	N.D.	N.D.	N.D.	N.D.	N.D.	N.D.
Hexacosanedienoic acid-m11	FA 26:2	N.D.	N.D.	N.D.	N.D.	N.D.	N.D.	N.D.	N.D.	N.D.	N.D.
Hexacosanedienoic acid-m12	FA 26:2	N.D.	N.D.	N.D.	N.D.	N.D.	N.D.	N.D.	N.D.	N.D.	N.D.
Hexacosanedienoic acid-m13	FA 26:2	N.D.	N.D.	N.D.	N.D.	N.D.	N.D.	N.D.	N.D.	N.D.	N.D.
Hexacosanedienoic acid-m14	FA 26:2	N.D.	N.D.	N.D.	N.D.	N.D.	N.D.	N.D.	N.D.	N.D.	N.D.
Hexacosanedienoic acid-m15	FA 26:2	N.D.	N.D.	N.D.	N.D.	N.D.	N.D.	N.D.	N.D.	N.D.	N.D.
Hexacosanedienoic acid-m16	FA 26:2	N.D.	N.D.	N.D.	N.D.	N.D.	N.D.	N.D.	N.D.	N.D.	N.D.
Hexacosanedienoic acid-m17	FA 26:2	N.D.	N.D.	N.D.	N.D.	N.D.	N.D.	N.D.	N.D.	N.D.	N.D.
Hexacosanedienoic acid-m18	FA 26:2	N.D.	N.D.	N.D.	N.D.	N.D.	N.D.	N.D.	N.D.	N.D.	N.D.
Hexacosanedienoic acid-m19	FA 26:2	N.D.	N.D.	N.D.	N.D.	N.D.	N.D.	N.D.	N.D.	N.D.	N.D.
Hexacosanedienoic acid-m20	FA 26:2	N.D.	N.D.	N.D.	N.D.	N.D.	N.D.	N.D.	N.D.	N.D.	N.D.
Hexacosanedienoic acid-m21	FA 26:2	N.D.	N.D.	N.D.	N.D.	N.D.	N.D.	N.D.	N.D.	N.D.	N.D.
Hexacosanedienoic acid-m22	FA 26:2	N.D.	N.D.	N.D.	N.D.	N.D.	N.D.	N.D.	N.D.	N.D.	N.D.
Hexacosanedienoic acid-m23	FA 26:2	N.D.	N.D.	N.D.	N.D.	N.D.	N.D.	N.D.	N.D.	N.D.	N.D.
Hexacosanedienoic acid-m24	FA 26:2	N.D.	N.D.	N.D.	N.D.	N.D.	N.D.	N.D.	N.D.	N.D.	N.D.
Hexacosanedienoic acid-m25	FA 26:2	N.D.	N.D.	N.D.	N.D.	N.D.	N.D.	N.D.	N.D.	N.D.	N.D.
Hexacosanedienoic acid-m26	FA 26:2	N.D.	N.D.	N.D.	N.D.	N.D.	N.D.	N.D.	N.D.	N.D.	N.D.
Hexacosenoic acid-m0	FA 26:1	277165337	457628020	355152195	403105961	128937858	129509048	90312083	43301316	277257468	245603460
Hexacosenoic acid-m1	FA 26:1	132993798	216892965	171988881	188228147	60393299	59264569	38240871	17483451	145074259	125514376
Hexacosenoic acid-m2	FA 26:1	623352693	1178394754	955717849	651292589	107810337	117258733	152548732	55743644	587468887	485513935
Hexacosenoic acid-m3	FA 26:1	191196760	287520862	288384072	181592653	33469330	35355193	41614042	16656209	168458337	161834253
Hexacosenoic acid-m4	FA 26:1	375236826	635406360	1134429663	846563672	146167462	150955741	203716708	72673609	539899996	476785811
Hexacosenoic acid-m5	FA 26:1	143973816	235312947	466159613	338485882	60404904	58315116	77451247	26983142	234050588	204270342
Hexacosenoic acid-m6	FA 26:1	240009335	411967731	1325673830	1555355841	286621490	271574339	365027216	149790444	761607211	749436943
Hexacosenoic acid-m7	FA 26:1	56421794	92787055	366334865	365206041	59928063	58304248	79718086	31384371	187750987	168678974
Hexacosenoic acid-m8	FA 26:1	44887175	76556120	455971727	606760371	94563540	96968022	125585427	51027721	243632425	215449442
Hexacosenoic acid-m9	FA 26:1	19276959	36266357	164109229	256386446	41114786	40397307	54883872	22600525	101319816	89097836
Hexacosenoic acid-m10	FA 26:1	17334170	29503178	66416667	99385161	15208699	15319168	20889221	8579039	42665834	37541258
Hexacosenoic acid-m11	FA 26:1	8431029	15275485	14598529	21464477	3365928	3071985	4522782	1877439	11158814	10269517
Hexacosenoic acid-m12	FA 26:1	24796938	39127901	12493096	11862530	1309721	1040532	2639483	764349	12859023	10159430
Hexacosenoic acid-m13	FA 26:1	15882720	27833482	5456073	4885025	654457	600259	2275420	608778	8235359	6729970
Hexacosenoic acid-m14	FA 26:1	31166801	55674721	15989243	13558808	2340035	2080315	5550441	1752317	18101309	16170600
Hexacosenoic acid-m15	FA 26:1	15532325	26161400	13961720	11249607	2403472	2305385	5581550	1672631	11641294	9588473
Hexacosenoic acid-m16	FA 26:1	42994308	73155043	44062108	34713167	9073402	7463478	17011247	5471343	34144126	34581396
Hexacosenoic acid-m17	FA 26:1	16246029	26391570	31601257	26853588	6451041	6190405	13473845	4435517	20848263	18457701
Hexacosenoic acid-m18	FA 26:1	25519458	44585786	74407397	59439467	15011872	15211633	31905177	11058114	40781755	38709059
Hexacosenoic acid-m19	FA 26:1	7741016	13880398	39258008	39147232	9548541	9907384	20190021	7541633	23121432	19919878
Hexacosenoic acid-m20	FA 26:1	18044339	28695100	119652714	100282112	30100054	30485569	53956473	20215234	57144275	60223664
Hexacosenoic acid-m21	FA 26:1	3356529	6669551	37834300	45638647	10357663	11204959	21398489	8386242	22848200	19740997
Hexacosenoic acid-m22	FA 26:1	4961555	8588256	82154247	93693905	21748491	22256704	41691608	18067199	43776604	39214615
Hexacosenoic acid-m23	FA 26:1	768069	1417675	25705363	32808144	7376547	7401060	14020083	6199393	14805282	12932008
Hexacosenoic acid-m24	FA 26:1	1028327	1579904	40431116	57756770	12656641	12674883	22807894	10784542	23946688	21816617
Hexacosenoic acid-m25	FA 26:1	N.D.	N.D.	6979378	11259897	2412821	2384499	4383581	2240440	5009947	4333283
Hexacosenoic acid-m26	FA 26:1	N.D.	N.D.	8072000	15045551	2951823	3114616	5029530	3067877	6127989	5018251
Hexacosanic acid-m0	FA 26:0	30986730	40056002	112812840	218838927	50125138	39615852	34826177	15159917	79568055	67631496
Hexacosanic acid-m1	FA 26:0	11342319	14222175	42069833	71951454	17304727	13433009	12175702	4651691	30241580	25244770
Hexacosanic acid-m2	FA 26:0	13556190	20894602	36772104	27365829	5364300	5377625	5435201	1947383	20619017	14672658
Hexacosanic acid-m3	FA 26:0	6248292	7836976	15889894	11555196	1945878	2270359	1878029	582093	6888970	5839609
Hexacosanic acid-m4	FA 26:0	12642839	17841032	54925733	36866918	8392891	9226186	8773517	2823762	24092496	19561009
Hexacosanic acid-m5	FA 26:0	3963768	5775932	21899543	14195928	3553935	4090590	3844377	1041659	10843953	7838965
Hexacosanic acid-m6	FA 26:0	9286882	15139263	87806453	65057781	12845405	19541433	15878551	4422080	30648564	32640074
Hexacosanic acid-m7	FA 26:0	1866678	2620664	16712849	15156944	3220199	3932675	3870526	1147955	7386581	6351462
Hexacosanic acid-m8	FA 26:0	1957553	2796319	28490669	30594078	7002265	8674475	7365337	2636690	13831510	11609118
Hexacosanic acid-m9	FA 26:0	597045	833328	7229376	8222367	1980183	2353774	2111544	718474	3570234	3145732
Hexacosanic acid-m10	FA 26:0	876929	1313225	6674461	8537095	2065064	2387538	2149460	795614	4152063	3249444
Hexacosanic acid-m11	FA 26:0	291589	537976	1363099	1887049	368338	468831	433571	164364	921476	686407
Hexacosanic acid-m12	FA 26:0	980810	1541547	712982	842173	72704	72258	163883	17041	744203	714657
Hexacosanic acid-m13	FA 26:0	542833	1152867	331502	184786	N.D.	N.D.	N.D.	N.D.	365300	228920
Hexacosanic acid-m14	FA 26:0	1793489	2666460	1379355	830801	226872	310372	532639	71834	1414404	1213829
Hexacosanic acid-m15	FA 26:0	744371	1138959	1111836	533507	169935	270964	525499	36193	842806	578038
Hexacosanic acid-m16	FA 26:0	2041828	3409615	3721064	2440029	783841	1099330	1876892	252728	1951349	2212358
Hexacosanic acid-m17	FA 26:0	566639	929344	2143381	1420744	632076	858938	1202074	234295	1347974	1104182
Hexacosanic acid-m18	FA 26:0	1330760	1967245	6307741	4253168	2058196	2316471	3383632	871145	4394977	2934958
Hexacosanic acid-m19	FA 26:0	376318	537744	3329588	2326691	1179096	1509524	1942673	471377	2013704	1625578
Hexacosanic acid-m20	FA 26:0	790760	999329	7114582	5147523	2988307	3448083	4261733	1248469	4378946	3504251
Hexacosanic acid-m21	FA 26:0	266775	288017	3809543	3078412	1569724	2425100	2882297	800454	2208022	1988045
Hexacosanic acid-m22	FA 26:0	532224	540067	8681790	5978046	2924175	5362320	6254892	1860685	4781039	4466615
Hexacosanic acid-m23	FA 26:0	9440	23674	1858407	1869960	958583	1163214	1549482	437800	1327537	1164569
Hexacosanic acid-m24	FA 26:0	45074	20090	3366874	3429935	1599445	2007959	2304415	820665	2253324	1983592
Hexacosanic acid-m25	FA 26:0	N.D.	N.D.	517165	582787	256668	289556	453927	97051	450320	287398
Hexacosanic acid-m26	FA 26:0	N.D.	N.D.	580389	798780	354608	516377	507817	159462	538217	438239
Octacosatetraenoic acid-m0	FA 28:4	8090207	6940107	27524552	23105603	7051050	7030030	3934002	928273	11308251	10598102
Octacosatetraenoic acid-m1	FA 28:4	1826317	1729079	6389866	5823642	1373445	1520774	966797	304953	2248584	2063850
Octacosatetraenoic acid-m2	FA 28:4	1044559	1005931	2163314	1811201	510860	459438	370021	67177	912364	919678
Octacosatetraenoic acid-m3	FA 28:4	294402	286669	538907	451393	99312	68840	62998	6583	246160	228775
Octacosatetraenoic acid-m4	FA 28:4	371256	405637	950184	767336	116031	63401	144114	30700	416801	328203
Octacosatetraenoic acid-m5	FA 28:4	69566	79015	305931	347843	N.D.	N.D.	N.D.	N.D.	68541	105479
Octacosatetraenoic acid-m6	FA 28:4	N.D.	N.D.	304767	431047	N.D.	N.D.	N.D.	N.D.	116824	102851
Octacosatetraenoic acid-m7	FA 28:4	N.D.	N.D.	N.D.	N.D.	N.D.	N.D.	N.D.	N.D.	N.D.	N.D.
Octacosatetraenoic acid-m8	FA 28:4	N.D.	N.D.	N.D.	N.D.	N.D.	N.D.	N.D.	N.D.	N.D.	N.D.
Octacosatetraenoic acid-m9	FA 28:4	N.D.	N.D.	N.D.	N.D.	N.D.	N.D.	N.D.	N.D.	N.D.	N.D.
Octacosatetraenoic acid-m10	FA 28:4	N.D.	N.D.	N.D.	N.D.	N.D.	N.D.	N.D.	N.D.	N.D.	N.D.
Octacosatetraenoic acid-m11	FA 28:4	N.D.	N.D.	N.D.	N.D.	N.D.	N.D.	N.D.	N.D.	N.D.	N.D.
Octacosatetraenoic acid-m12	FA 28:4	N.D.	N.D.	N.D.	N.D.	N.D.	N.D.	N.D.	N.D.	N.D.	N.D.
Octacosatetraenoic acid-m13	FA 28:4	N.D.	N.D.	N.D.	N.D.	N.D.	N.D.	N.D.	N.D.	N.D.	N.D.
Octacosatetraenoic acid-m14	FA 28:4	N.D.	N.D.	N.D.	N.D.	N.D.	N.D.	N.D.	N.D.	N.D.	N.D.
Octacosatetraenoic acid-m15	FA 28:4	N.D.	N.D.	N.D.	N.D.	N.D.	N.D.	N.D.	N.D.	N.D.	N.D.
Octacosatetraenoic acid-m16	FA 28:4	N.D.	N.D.	N.D.	N.D.	N.D.	N.D.	N.D.	N.D.	N.D.	N.D.
Octacosatetraenoic acid-m17	FA 28:4	N.D.	N.D.	N.D.	N.D.	N.D.	N.D.	N.D.	N.D.	N.D.	N.D.
Octacosatetraenoic acid-m18	FA 28:4	N.D.	N.D.	N.D.	N.D.	N.D.	N.D.	N.D.	N.D.	N.D.	N.D.
Octacosatetraenoic acid-m19	FA 28:4	N.D.	N.D.	N.D.	N.D.	N.D.	N.D.	N.D.	N.D.	N.D.	N.D.
Octacosatetraenoic acid-m20	FA 28:4	N.D.	N.D.	N.D.	N.D.	N.D.	N.D.	N.D.	N.D.	N.D.	N.D.
Octacosatetraenoic acid-m21	FA 28:4	N.D.	N.D.	N.D.	N.D.	N.D.	N.D.	N.D.	N.D.	N.D.	N.D.
Octacosatetraenoic acid-m22	FA 28:4	N.D.	N.D.	N.D.	N.D.	N.D.	N.D.	N.D.	N.D.	N.D.	N.D.
Octacosatetraenoic acid-m23	FA 28:4	N.D.	N.D.	N.D.	N.D.	N.D.	N.D.	N.D.	N.D.	N.D.	N.D.
Octacosatetraenoic acid-m24	FA 28:4	N.D.	N.D.	N.D.	N.D.	N.D.	N.D.	N.D.	N.D.	N.D.	N.D.
Octacosatetraenoic acid-m25	FA 28:4	N.D.	N.D.	N.D.	N.D.	N.D.	N.D.	N.D.	N.D.	N.D.	N.D.
Octacosatetraenoic acid-m26	FA 28:4	N.D.	N.D.	N.D.	N.D.	N.D.	N.D.	N.D.	N.D.	N.D.	N.D.
Octacosatetraenoic acid-m27	FA 28:4	N.D.	N.D.	N.D.	N.D.	N.D.	N.D.	N.D.	N.D.	N.D.	N.D.
Octacosatetraenoic acid-m28	FA 28:4	N.D.	N.D.	N.D.	N.D.	N.D.	N.D.	N.D.	N.D.	N.D.	N.D.
Octacosatrienoic acid-m0	FA 28:3	3627420	4942698	9880097	8869413	1896367	2333718	1555609	525545	4335652	4112667
Octacosatrienoic acid-m1	FA 28:3	1324134	1843383	3476730	3322364	624065	833131	528466	148459	1460997	1369470
Octacosatrienoic acid-m2	FA 28:3	2208163	3151364	4041443	2514082	470295	435882	597104	162029	1613413	1568617
Octacosatrienoic acid-m3	FA 28:3	693823	1366540	1566618	954430	110522	114366	150573	29599	692074	552650
Octacosatrienoic acid-m4	FA 28:3	1292838	1784967	3901604	3444382	400822	383309	640565	179836	1446754	1380268
Octacosatrienoic acid-m5	FA 28:3	318726	520383	1239820	1183201	106018	67606	177726	14644	467476	432216
Octacosatrienoic acid-m6	FA 28:3	295190	521463	2187296	2471477	149833	147684	321976	97166	725269	710673
Octacosatrienoic acid-m7	FA 28:3	55342	73555	631704	805613	N.D.	N.D.	N.D.	N.D.	212326	206565
Octacosatrienoic acid-m8	FA 28:3	N.D.	N.D.	550902	1288473	N.D.	N.D.	N.D.	N.D.	N.D.	N.D.
Octacosatrienoic acid-m9	FA 28:3	N.D.	N.D.	N.D.	N.D.	N.D.	N.D.	N.D.	N.D.	N.D.	N.D.
Octacosatrienoic acid-m10	FA 28:3	N.D.	N.D.	N.D.	N.D.	N.D.	N.D.	N.D.	N.D.	N.D.	N.D.
Octacosatrienoic acid-m11	FA 28:3	N.D.	N.D.	N.D.	N.D.	N.D.	N.D.	N.D.	N.D.	N.D.	N.D.
Octacosatrienoic acid-m12	FA 28:3	N.D.	N.D.	N.D.	N.D.	N.D.	N.D.	N.D.	N.D.	N.D.	N.D.
Octacosatrienoic acid-m13	FA 28:3	N.D.	N.D.	N.D.	N.D.	N.D.	N.D.	N.D.	N.D.	N.D.	N.D.
Octacosatrienoic acid-m14	FA 28:3	N.D.	N.D.	N.D.	N.D.	N.D.	N.D.	N.D.	N.D.	N.D.	N.D.
Octacosatrienoic acid-m15	FA 28:3	N.D.	N.D.	N.D.	N.D.	N.D.	N.D.	N.D.	N.D.	N.D.	N.D.
Octacosatrienoic acid-m16	FA 28:3	N.D.	N.D.	N.D.	N.D.	N.D.	N.D.	N.D.	N.D.	N.D.	N.D.
Octacosatrienoic acid-m17	FA 28:3	N.D.	N.D.	N.D.	N.D.	N.D.	N.D.	N.D.	N.D.	N.D.	N.D.
Octacosatrienoic acid-m18	FA 28:3	N.D.	N.D.	N.D.	N.D.	N.D.	N.D.	N.D.	N.D.	N.D.	N.D.
Octacosatrienoic acid-m19	FA 28:3	N.D.	N.D.	N.D.	N.D.	N.D.	N.D.	N.D.	N.D.	N.D.	N.D.
Octacosatrienoic acid-m20	FA 28:3	N.D.	N.D.	N.D.	N.D.	N.D.	N.D.	N.D.	N.D.	N.D.	N.D.
Octacosatrienoic acid-m21	FA 28:3	N.D.	N.D.	N.D.	N.D.	N.D.	N.D.	N.D.	N.D.	N.D.	N.D.
Octacosatrienoic acid-m22	FA 28:3	N.D.	N.D.	N.D.	N.D.	N.D.	N.D.	N.D.	N.D.	N.D.	N.D.
Octacosatrienoic acid-m23	FA 28:3	N.D.	N.D.	N.D.	N.D.	N.D.	N.D.	N.D.	N.D.	N.D.	N.D.
Octacosatrienoic acid-m24	FA 28:3	N.D.	N.D.	N.D.	N.D.	N.D.	N.D.	N.D.	N.D.	N.D.	N.D.
Octacosatrienoic acid-m25	FA 28:3	N.D.	N.D.	N.D.	N.D.	N.D.	N.D.	N.D.	N.D.	N.D.	N.D.
Octacosatrienoic acid-m26	FA 28:3	N.D.	N.D.	N.D.	N.D.	N.D.	N.D.	N.D.	N.D.	N.D.	N.D.
Octacosatrienoic acid-m27	FA 28:3	N.D.	N.D.	N.D.	N.D.	N.D.	N.D.	N.D.	N.D.	N.D.	N.D.
Octacosatrienoic acid-m28	FA 28:3	N.D.	N.D.	N.D.	N.D.	N.D.	N.D.	N.D.	N.D.	N.D.	N.D.
Octacosanedienoic acid-m0	FA 28:2	3735687	6966643	10958906	15973208	3312766	4160078	2988607	1233246	6981768	6361962
Octacosanedienoic acid-m1	FA 28:2	1384560	2228044	3773828	5359620	1139684	1385266	1090062	384638	2263043	2123400
Octacosanedienoic acid-m2	FA 28:2	1399257	2955447	2030812	2159758	459171	429690	502210	146399	1298620	1043412
Octacosanedienoic acid-m3	FA 28:2	365267	663254	303926	309678	N.D.	N.D.	N.D.	N.D.	263232	153885
Octacosanedienoic acid-m4	FA 28:2	1107501	2437130	2005830	1951190	317692	394995	626946	165292	1525331	1429767
Octacosanedienoic acid-m5	FA 28:2	249028	620089	568551	362788	N.D.	N.D.	N.D.	N.D.	351223	281716
Octacosanedienoic acid-m6	FA 28:2	303392	742052	1235905	1241409	227248	190951	358738	129469	593723	652605
Octacosanedienoic acid-m7	FA 28:2	N.D.	N.D.	N.D.	N.D.	N.D.	N.D.	N.D.	N.D.	N.D.	N.D.
Octacosanedienoic acid-m8	FA 28:2	N.D.	N.D.	N.D.	N.D.	N.D.	N.D.	N.D.	N.D.	N.D.	N.D.
Octacosanedienoic acid-m9	FA 28:2	N.D.	N.D.	N.D.	N.D.	N.D.	N.D.	N.D.	N.D.	N.D.	N.D.
Octacosanedienoic acid-m10	FA 28:2	N.D.	N.D.	N.D.	N.D.	N.D.	N.D.	N.D.	N.D.	N.D.	N.D.
Octacosanedienoic acid-m11	FA 28:2	N.D.	N.D.	N.D.	N.D.	N.D.	N.D.	N.D.	N.D.	N.D.	N.D.
Octacosanedienoic acid-m12	FA 28:2	N.D.	N.D.	N.D.	N.D.	N.D.	N.D.	N.D.	N.D.	N.D.	N.D.
Octacosanedienoic acid-m13	FA 28:2	N.D.	N.D.	N.D.	N.D.	N.D.	N.D.	N.D.	N.D.	N.D.	N.D.
Octacosanedienoic acid-m14	FA 28:2	N.D.	N.D.	N.D.	N.D.	N.D.	N.D.	N.D.	N.D.	N.D.	N.D.
Octacosanedienoic acid-m15	FA 28:2	N.D.	N.D.	N.D.	N.D.	N.D.	N.D.	N.D.	N.D.	N.D.	N.D.
Octacosanedienoic acid-m16	FA 28:2	N.D.	N.D.	N.D.	N.D.	N.D.	N.D.	N.D.	N.D.	N.D.	N.D.
Octacosanedienoic acid-m17	FA 28:2	N.D.	N.D.	N.D.	N.D.	N.D.	N.D.	N.D.	N.D.	N.D.	N.D.
Octacosanedienoic acid-m18	FA 28:2	N.D.	N.D.	N.D.	N.D.	N.D.	N.D.	N.D.	N.D.	N.D.	N.D.
Octacosanedienoic acid-m19	FA 28:2	N.D.	N.D.	N.D.	N.D.	N.D.	N.D.	N.D.	N.D.	N.D.	N.D.
Octacosanedienoic acid-m20	FA 28:2	N.D.	N.D.	N.D.	N.D.	N.D.	N.D.	N.D.	N.D.	N.D.	N.D.
Octacosanedienoic acid-m21	FA 28:2	N.D.	N.D.	N.D.	N.D.	N.D.	N.D.	N.D.	N.D.	N.D.	N.D.
Octacosanedienoic acid-m22	FA 28:2	N.D.	N.D.	N.D.	N.D.	N.D.	N.D.	N.D.	N.D.	N.D.	N.D.
Octacosanedienoic acid-m23	FA 28:2	N.D.	N.D.	N.D.	N.D.	N.D.	N.D.	N.D.	N.D.	N.D.	N.D.
Octacosanedienoic acid-m24	FA 28:2	N.D.	N.D.	N.D.	N.D.	N.D.	N.D.	N.D.	N.D.	N.D.	N.D.
Octacosanedienoic acid-m25	FA 28:2	N.D.	N.D.	N.D.	N.D.	N.D.	N.D.	N.D.	N.D.	N.D.	N.D.
Octacosanedienoic acid-m26	FA 28:2	N.D.	N.D.	N.D.	N.D.	N.D.	N.D.	N.D.	N.D.	N.D.	N.D.
Octacosanedienoic acid-m27	FA 28:2	N.D.	N.D.	N.D.	N.D.	N.D.	N.D.	N.D.	N.D.	N.D.	N.D.
Octacosanedienoic acid-m28	FA 28:2	N.D.	N.D.	N.D.	N.D.	N.D.	N.D.	N.D.	N.D.	N.D.	N.D.
Octacosenoic acid-m0	FA 28:1	12060459	19214197	22356001	36327848	5881149	5183511	3733205	1493838	14560632	12896505
Octacosenoic acid-m1	FA 28:1	5862166	8328042	8338514	14052771	2200375	1944233	1525937	560617	5690143	5080733
Octacosenoic acid-m2	FA 28:1	19582491	30307217	22584743	13600388	1636989	1202030	1757534	451525	12228640	10653895
Octacosenoic acid-m3	FA 28:1	7370774	11767736	9678351	5804854	478418	339066	576666	31989	5110591	4466331
Octacosenoic acid-m4	FA 28:1	31003470	54389924	72557205	44907252	4210512	5183016	6178151	1659560	27732541	29302380
Octacosenoic acid-m5	FA 28:1	8671392	12203243	20020992	17133500	1541833	1775828	2410694	726603	8299573	7205529
Octacosenoic acid-m6	FA 28:1	13731125	22088608	63711851	62811626	6485262	6342772	7621463	2546073	24239763	21211330
Octacosenoic acid-m7	FA 28:1	4322178	6835023	22942853	23493598	2214412	2424746	2845527	1004871	8602861	7952961
Octacosenoic acid-m8	FA 28:1	4860899	7701501	45842945	59626693	5880835	5625443	6672111	2344878	18310653	15633664
Octacosenoic acid-m9	FA 28:1	1435266	2336921	13590239	19414808	1891303	1831952	2123663	768731	5316641	5159686
Octacosenoic acid-m10	FA 28:1	1528609	2626013	16052483	33574831	2749850	2835325	3108418	1440592	7644402	6003767
Octacosenoic acid-m11	FA 28:1	501562	1206322	4518205	7502024	686627	776485	939933	305172	2278968	1930661
Octacosenoic acid-m12	FA 28:1	962909	1642521	2369000	4537813	318356	395907	420024	124410	1350386	1237849
Octacosenoic acid-m13	FA 28:1	563926	824279	617464	896683	23438	10615	55987	N.D.	414814	344200
Octacosenoic acid-m14	FA 28:1	1326668	2218570	535661	569145	N.D.	N.D.	N.D.	N.D.	641140	527602
Octacosenoic acid-m15	FA 28:1	815491	1073005	479660	338183	N.D.	N.D.	N.D.	N.D.	473998	332641
Octacosenoic acid-m16	FA 28:1	1562480	2673331	1298637	1126347	72138	66932	166648	10631	950943	841728
Octacosenoic acid-m17	FA 28:1	601907	1134941	852588	796420	31259	26579	149525	9933	530008	577317
Octacosenoic acid-m18	FA 28:1	1754942	2914625	4010709	3204065	370071	417636	604201	213327	1911541	1547598
Octacosenoic acid-m19	FA 28:1	438445	699655	1568590	1802973	166763	172376	408484	78535	770947	626138
Octacosenoic acid-m20	FA 28:1	825325	1343167	3956543	3979870	562186	541041	982563	263302	1684508	1507577
Octacosenoic acid-m21	FA 28:1	150780	367792	3061075	3360643	334451	370352	699672	190191	1249043	939051
Octacosenoic acid-m22	FA 28:1	337518	553654	4038365	5655940	701455	695695	1192376	431306	1835033	1624238
Octacosenoic acid-m23	FA 28:1	22787	76332	1670510	2608741	326338	285868	542896	168933	780553	664676
Octacosenoic acid-m24	FA 28:1	63793	147952	4956411	7296079	677239	789383	1138361	602211	1797819	1562224
Octacosenoic acid-m25	FA 28:1	N.D.	N.D.	789393	1560576	152439	166784	259158	85364	429514	350243
Octacosenoic acid-m26	FA 28:1	N.D.	N.D.	1133318	2397378	241633	272114	430855	177585	640961	508256
Octacosenoic acid-m27	FA 28:1	N.D.	N.D.	72478	438472	N.D.	N.D.	N.D.	N.D.	90246	32930
Octacosenoic acid-m28	FA 28:1	N.D.	N.D.	120218	543993	37110	7847	21255	10121	126164	92885
Octacosanoic acid-m0	FA 28:0	3914263	4837318	18641025	25685923	13739193	9359231	8565707	3384520	16923390	14550192
Octacosanoic acid-m1	FA 28:0	1496519	1396435	6869651	10444853	5880559	3876358	3979839	1390310	5796099	5196650
Octacosanoic acid-m2	FA 28:0	N.D.	N.D.	N.D.	N.D.	N.D.	N.D.	N.D.	N.D.	N.D.	N.D.
Octacosanoic acid-m3	FA 28:0	N.D.	N.D.	N.D.	N.D.	N.D.	N.D.	N.D.	N.D.	N.D.	N.D.
Octacosanoic acid-m4	FA 28:0	N.D.	N.D.	N.D.	N.D.	N.D.	N.D.	N.D.	N.D.	N.D.	N.D.
Octacosanoic acid-m5	FA 28:0	N.D.	N.D.	N.D.	N.D.	N.D.	N.D.	N.D.	N.D.	N.D.	N.D.
Octacosanoic acid-m6	FA 28:0	N.D.	N.D.	N.D.	N.D.	N.D.	N.D.	N.D.	N.D.	N.D.	N.D.
Octacosanoic acid-m7	FA 28:0	N.D.	N.D.	N.D.	N.D.	N.D.	N.D.	N.D.	N.D.	N.D.	N.D.
Octacosanoic acid-m8	FA 28:0	N.D.	N.D.	N.D.	N.D.	N.D.	N.D.	N.D.	N.D.	N.D.	N.D.
Octacosanoic acid-m9	FA 28:0	N.D.	N.D.	N.D.	N.D.	N.D.	N.D.	N.D.	N.D.	N.D.	N.D.
Octacosanoic acid-m10	FA 28:0	N.D.	N.D.	N.D.	N.D.	N.D.	N.D.	N.D.	N.D.	N.D.	N.D.
Octacosanoic acid-m11	FA 28:0	N.D.	N.D.	N.D.	N.D.	N.D.	N.D.	N.D.	N.D.	N.D.	N.D.
Octacosanoic acid-m12	FA 28:0	N.D.	N.D.	N.D.	N.D.	N.D.	N.D.	N.D.	N.D.	N.D.	N.D.
Octacosanoic acid-m13	FA 28:0	N.D.	N.D.	N.D.	N.D.	N.D.	N.D.	N.D.	N.D.	N.D.	N.D.
Octacosanoic acid-m14	FA 28:0	N.D.	N.D.	N.D.	N.D.	N.D.	N.D.	N.D.	N.D.	N.D.	N.D.
Octacosanoic acid-m15	FA 28:0	N.D.	N.D.	N.D.	N.D.	N.D.	N.D.	N.D.	N.D.	N.D.	N.D.
Octacosanoic acid-m16	FA 28:0	N.D.	N.D.	N.D.	N.D.	N.D.	N.D.	N.D.	N.D.	N.D.	N.D.
Octacosanoic acid-m17	FA 28:0	N.D.	N.D.	N.D.	N.D.	N.D.	N.D.	N.D.	N.D.	N.D.	N.D.
Octacosanoic acid-m18	FA 28:0	N.D.	N.D.	N.D.	N.D.	N.D.	N.D.	N.D.	N.D.	N.D.	N.D.
Octacosanoic acid-m19	FA 28:0	N.D.	N.D.	N.D.	N.D.	N.D.	N.D.	N.D.	N.D.	N.D.	N.D.
Octacosanoic acid-m20	FA 28:0	N.D.	N.D.	N.D.	N.D.	N.D.	N.D.	N.D.	N.D.	N.D.	N.D.
Octacosanoic acid-m21	FA 28:0	N.D.	N.D.	N.D.	N.D.	N.D.	N.D.	N.D.	N.D.	N.D.	N.D.
Octacosanoic acid-m22	FA 28:0	N.D.	N.D.	N.D.	N.D.	N.D.	N.D.	N.D.	N.D.	N.D.	N.D.
Octacosanoic acid-m23	FA 28:0	N.D.	N.D.	N.D.	N.D.	N.D.	N.D.	N.D.	N.D.	N.D.	N.D.
Octacosanoic acid-m24	FA 28:0	N.D.	N.D.	N.D.	N.D.	N.D.	N.D.	N.D.	N.D.	N.D.	N.D.
Octacosanoic acid-m25	FA 28:0	N.D.	N.D.	N.D.	N.D.	N.D.	N.D.	N.D.	N.D.	N.D.	N.D.
Octacosanoic acid-m26	FA 28:0	N.D.	N.D.	N.D.	N.D.	N.D.	N.D.	N.D.	N.D.	N.D.	N.D.
Octacosanoic acid-m27	FA 28:0	N.D.	N.D.	N.D.	N.D.	N.D.	N.D.	N.D.	N.D.	N.D.	N.D.
Octacosanoic acid-m28	FA 28:0	N.D.	N.D.	N.D.	N.D.	N.D.	N.D.	N.D.	N.D.	N.D.	N.D.

## Sheet: Data corrected for natural isot
Explanation: The notation "metabolite-mn" indicates that the metabolite is labeled with n carbon-13 (¹³C) isotopes. For example, "metabolite-m0" signifies that the metabolite is not labeled with any isotopes.
The numerical value indicates the proportion of the marked metabolite, with the total value of the metabolite being 1. To convert it into a percentage, simply multiply by 100%.
metabolites	Abbr.	ICDH1-1	ICDH1-2	ICDH1-3	ICDH1-4	RH-1	RH-2	RH-3	RH-4	PK-QC-01	PK-QC-02
Capric acid-m0	FA 10:0	1	1	1	1	1	1	1	1	1	1
Capric acid-m1	FA 10:0	0	0	0	0	0	0	0	0	0	0
Capric acid-m2	FA 10:0	0	0	0	0	0	0	0	0	0	0
Capric acid-m3	FA 10:0	0	0	0	0	0	0	0	0	0	0
Capric acid-m4	FA 10:0	0	0	0	0	0	0	0	0	0	0
Capric acid-m5	FA 10:0	0	0	0	0	0	0	0	0	0	0
Capric acid-m6	FA 10:0	0	0	0	0	0	0	0	0	0	0
Capric acid-m7	FA 10:0	0	0	0	0	0	0	0	0	0	0
Capric acid-m8	FA 10:0	0	0	0	0	0	0	0	0	0	0
Capric acid-m9	FA 10:0	0	0	0	0	0	0	0	0	0	0
Capric acid-m10	FA 10:0	0	0	0	0	0	0	0	0	0	0
		0	0	0	0	0	0	0	0
Lauric acid-m0	FA 12:0	0.704487	0.712565	0.823458	0.77813	0.732635	0.741217	0.6698	0.772199	0.776278	0.776686
Lauric acid-m1	FA 12:0	0	0	0	0	0	0	0	0	0	0
Lauric acid-m2	FA 12:0	0.0873007	0.0811028	0.0313209	0.0398498	0.00406486	0.00485034	0.0123449	0.00848576	0.0469574	0.044343
Lauric acid-m3	FA 12:0	0.00442025	0.00548148	0.00247867	0.00421153	0.001642	0.000966342	0.00105381	0.00097697	0.00210422	0.00270614
Lauric acid-m4	FA 12:0	0.0556812	0.0550217	0.0248407	0.0405643	0.00867473	0.00804959	0.0167556	0.0117774	0.0351828	0.0360983
Lauric acid-m5	FA 12:0	0.00778474	0.00719248	0.00282986	0.00493688	0.00118511	0.00118043	0.00316382	0.0021025	0.0045795	0.00462224
Lauric acid-m6	FA 12:0	0.0432018	0.0451701	0.0187196	0.0390405	0.00945193	0.00957547	0.0183474	0.010655	0.0266114	0.0282318
Lauric acid-m7	FA 12:0	0.00820804	0.00746331	0.00303609	0.00379372	0.00524738	0.00510086	0.00875781	0.00491778	0.00546078	0.00494433
Lauric acid-m8	FA 12:0	0.0346802	0.0338127	0.0150343	0.0225352	0.0234148	0.022439	0.0360025	0.0203031	0.0233365	0.0234655
Lauric acid-m9	FA 12:0	0.00590389	0.00576347	0.00539106	0.00516357	0.0155576	0.0156503	0.0196171	0.011953	0.00679709	0.00628688
Lauric acid-m10	FA 12:0	0.0308091	0.0299065	0.028351	0.0258103	0.0688569	0.067728	0.0843666	0.0573895	0.0316189	0.0313662
Lauric acid-m11	FA 12:0	0.00461267	0.00412168	0.0113936	0.010199	0.0345391	0.0325876	0.0364555	0.0271442	0.0109487	0.010984
Lauric acid-m12	FA 12:0	0.0129102	0.012399	0.0331464	0.0257651	0.0947301	0.0906546	0.0933352	0.072096	0.0301247	0.0302654
		0.295513	0.287435	0.176542	0.22187	0.267365	0.258783	0.3302	0.227801
Myristoleic acid-m0	FA 14:1	0.904431	0.903562	0.957757	0.932838	0.877355	0.893251	0.889334	0.883572	0.926412	0.92484
Myristoleic acid-m1	FA 14:1	0	0	0	0	0	0	0	0	0	0
Myristoleic acid-m2	FA 14:1	0.0116592	0.0120733	0	0	0	0	0	0	0.00117522	0.000485356
Myristoleic acid-m3	FA 14:1	0.000964418	0.00111522	0	0.000367569	0	0	0	0	0.00034336	0.000676224
Myristoleic acid-m4	FA 14:1	0.0182342	0.0182978	0.00255659	0.00585152	0	0	0	0	0.00824925	0.00941859
Myristoleic acid-m5	FA 14:1	2.7424e-05	0.000206389	0	0	0	0	0	0	0	0
Myristoleic acid-m6	FA 14:1	0.0148697	0.015245	0.00243096	0.00750945	0	0	0	0	0.00820418	0.00717703
Myristoleic acid-m7	FA 14:1	0.000608541	0.00116196	0.000108087	0.000168006	0	0	0	8.75516e-07	7.67113e-05	0.000437821
Myristoleic acid-m8	FA 14:1	0.0143272	0.0131953	0.00254577	0.00617814	0.00257376	0.00068351	0.00470261	0.000919967	0.00810807	0.00747565
Myristoleic acid-m9	FA 14:1	0.00201732	0.00174384	0.000708895	0.00162382	0.000549114	0.0016232	0.002977	0	0.00128298	0.00182846
Myristoleic acid-m10	FA 14:1	0.0144943	0.0156873	0.00543851	0.00960219	0.011008	0.01239	0.0153675	0.00778326	0.0105527	0.0118894
Myristoleic acid-m11	FA 14:1	0.0023556	0.00302404	0.0026962	0.00417285	0.0132938	0.00931718	0.0103854	0.0118668	0.00404676	0.00419503
Myristoleic acid-m12	FA 14:1	0.0108205	0.00989154	0.0103036	0.0135151	0.0332853	0.032412	0.0321149	0.0395449	0.0141221	0.0139744
Myristoleic acid-m13	FA 14:1	0.000603403	0.000739517	0.00272645	0.00406944	0.0119584	0.00918616	0.00987128	0.0100701	0.00359832	0.00331235
Myristoleic acid-m14	FA 14:1	0.00458763	0.00405708	0.0127285	0.014104	0.0499764	0.0411371	0.0352477	0.0462417	0.0138282	0.0142896
		0.0955695	0.0964383	0.0422435	0.067162	0.122645	0.106749	0.110666	0.116428
Myristic acid-m0	FA 14:0	0.522741	0.525832	0.622297	0.565429	0.330243	0.334265	0.355737	0.329209	0.497311	0.49633
Myristic acid-m1	FA 14:0	0	0	0	0	0	0	0	0	0	0
Myristic acid-m2	FA 14:0	0.0350593	0.0348511	0.00857117	0.0126799	0.00114757	0.000967053	0.00440532	0.00445805	0.0137087	0.0137133
Myristic acid-m3	FA 14:0	0.00151199	0.00161933	0.000427328	0.000737271	0.000165201	0.000244341	0.000326626	0.000196537	0.000696312	0.000771067
Myristic acid-m4	FA 14:0	0.0352813	0.0348665	0.00984676	0.015524	0.0028541	0.00303919	0.00689701	0.00571363	0.015189	0.0154597
Myristic acid-m5	FA 14:0	0.00442648	0.00429597	0.000578244	0.00116727	0.000350187	0.000348672	0.000881109	0.000642175	0.00156554	0.00152535
Myristic acid-m6	FA 14:0	0.0433412	0.0427766	0.00961435	0.0174464	0.00411193	0.00407456	0.00906349	0.00678445	0.0179729	0.0180893
Myristic acid-m7	FA 14:0	0.0113684	0.0112594	0.00226711	0.00369941	0.00276641	0.00285571	0.00429921	0.00323776	0.00515315	0.00488327
Myristic acid-m8	FA 14:0	0.0722143	0.0724544	0.0161805	0.024373	0.0164361	0.0165655	0.0253472	0.0200033	0.0324866	0.0324128
Myristic acid-m9	FA 14:0	0.0201514	0.0201358	0.00926283	0.0127713	0.0160497	0.0161282	0.0192705	0.0171862	0.0149695	0.014876
Myristic acid-m10	FA 14:0	0.102086	0.101254	0.0470775	0.0553943	0.0744584	0.0738759	0.0879967	0.0798277	0.072011	0.0719982
Myristic acid-m11	FA 14:0	0.0199184	0.0198513	0.0254777	0.0319405	0.0517277	0.0515534	0.0508409	0.0502367	0.0336895	0.0334235
Myristic acid-m12	FA 14:0	0.0886314	0.0884894	0.106	0.112797	0.199039	0.198536	0.191651	0.198216	0.132434	0.132391
Myristic acid-m13	FA 14:0	0.00837578	0.00794599	0.0306757	0.0355966	0.0703399	0.0696243	0.0571492	0.064041	0.037189	0.0378218
Myristic acid-m14	FA 14:0	0.0348932	0.0343681	0.111724	0.110443	0.230311	0.227922	0.186134	0.220247	0.125624	0.126304
		0.477259	0.474168	0.377703	0.434571	0.669757	0.665735	0.644263	0.670791
Pentadecanoic acid-m0	FA 15:0	0.985558	0.987797	0.99812	0.996135	0.999313	0.999378	0.99864	0.999278	0.994452	0.995163
Pentadecanoic acid-m1	FA 15:0	0	0	0	0	0	0	0	0	0	0
Pentadecanoic acid-m2	FA 15:0	0.00812644	0.00599422	0.000444427	0.00115636	0	0	0	0	0.00286397	0.00215501
Pentadecanoic acid-m3	FA 15:0	0	0	0	8.2738e-06	0	0	0	0	0	0
Pentadecanoic acid-m4	FA 15:0	0.00374282	0.0037012	0.00077895	0.000989161	0.00045589	0.000315919	0.000696104	0.000457632	0.00146604	0.00136564
Pentadecanoic acid-m5	FA 15:0	7.74386e-05	0.000259175	0	0	0	0	0	0	0	0
Pentadecanoic acid-m6	FA 15:0	0.0019171	0.0017234	0.0004038	0.000912084	0.000209311	0.000205591	0.000498145	0.000146273	0.000803755	0.000788767
Pentadecanoic acid-m7	FA 15:0	0	0	0	0	0	0	0	0	0	0
Pentadecanoic acid-m8	FA 15:0	0.000440091	0.00045947	0.000177785	0.000528372	2.18137e-05	0.000100512	0.000166005	0.000118319	0.000265744	0.000369416
Pentadecanoic acid-m9	FA 15:0	0	0	0	0	0	0	0	0	0	0
Pentadecanoic acid-m10	FA 15:0	0.000138079	6.53328e-05	7.51714e-05	0.000270463	0	0	0	0	0.000148384	0.000158506
Pentadecanoic acid-m11	FA 15:0	0	0	0	0	0	0	0	0	0	0
Pentadecanoic acid-m12	FA 15:0	0	0	0	0	0	0	0	0	0	0
Pentadecanoic acid-m13	FA 15:0	0	0	0	0	0	0	0	0	0	0
Pentadecanoic acid-m14	FA 15:0	0	0	0	0	0	0	0	0	0	0
Pentadecanoic acid-m15	FA 15:0	0	0	0	0	0	0	0	0	0	0
		0.014442	0.0122028	0.00188013	0.00386472	0.000687014	0.000622022	0.00136025	0.000722223
Palmitoleic acid-m0	FA 16:1	0.824037	0.824233	0.884315	0.885074	0.840938	0.843288	0.782814	0.760247	0.850552	0.850507
Palmitoleic acid-m1	FA 16:1	0	0	0	0	0	0	0	0	0	0
Palmitoleic acid-m2	FA 16:1	0.00296599	0.00279827	0	0	0	0	0	0	0	0
Palmitoleic acid-m3	FA 16:1	0.00100866	0.00095319	0	0.000214096	0	0	0	0	0.000449577	0.000410711
Palmitoleic acid-m4	FA 16:1	0.00668546	0.0066835	0.000801637	0.00118794	0.000226511	0.000184185	0.000676698	0.000477546	0.0023882	0.00237337
Palmitoleic acid-m5	FA 16:1	0.00109861	0.00126058	6.10401e-05	0.000165001	0	0	0	0	0.000484401	0.000452087
Palmitoleic acid-m6	FA 16:1	0.0100731	0.0101419	0.0011026	0.0017493	0.000350882	0.000326287	0.000925414	0.000659114	0.003604	0.00375686
Palmitoleic acid-m7	FA 16:1	0.00306027	0.00319631	0.000269256	0.000283541	2.44533e-05	3.30599e-05	0.000302254	0.000197112	0.000995212	0.00106503
Palmitoleic acid-m8	FA 16:1	0.0190004	0.0190777	0.00214939	0.00263433	0.00109612	0.00115971	0.00253036	0.00195988	0.00694299	0.00695635
Palmitoleic acid-m9	FA 16:1	0.00689272	0.00710065	0.00140441	0.00133614	0.00122408	0.00121967	0.00254571	0.00191011	0.00314879	0.00299751
Palmitoleic acid-m10	FA 16:1	0.0328359	0.0311709	0.00653505	0.00651475	0.00619545	0.0058416	0.0113396	0.00961181	0.0137519	0.0140597
Palmitoleic acid-m11	FA 16:1	0.00944479	0.00964272	0.0045319	0.00499558	0.00608994	0.00595174	0.00952549	0.00887466	0.00688744	0.00693497
Palmitoleic acid-m12	FA 16:1	0.0377862	0.0380189	0.0179584	0.0179415	0.0229008	0.0227433	0.035842	0.0345728	0.0263647	0.0257975
Palmitoleic acid-m13	FA 16:1	0.00753133	0.00738179	0.00993527	0.0109877	0.0156852	0.0153477	0.0206004	0.0216177	0.0115425	0.0110678
Palmitoleic acid-m14	FA 16:1	0.0291521	0.0293456	0.0371797	0.0367673	0.0551775	0.0528116	0.0721166	0.0785327	0.0414623	0.0413785
Palmitoleic acid-m15	FA 16:1	0.00150176	0.00139918	0.00783712	0.00823325	0.0150317	0.0140732	0.0168702	0.0218767	0.00816882	0.00761484
Palmitoleic acid-m16	FA 16:1	0.00692551	0.00759602	0.0259196	0.021916	0.035059	0.0370196	0.0439109	0.0594633	0.0232573	0.0246281
		0.175963	0.175767	0.115685	0.114926	0.159062	0.156712	0.217186	0.239753
Palmitic acid-m0	FA 16:0	0.637804	0.638576	0.747744	0.783857	0.661722	0.705576	0.569896	0.608472	0.700852	0.700188
Palmitic acid-m1	FA 16:0	0	0	0	0	0	0	0	0	0	0
Palmitic acid-m2	FA 16:0	0.00974082	0.00977866	0.00157462	0.00168674	0	0	0.000909657	0	0.00281392	0.00265445
Palmitic acid-m3	FA 16:0	0.000536554	0.000545522	0.000186174	0.000229828	0	0	8.24799e-05	5.99381e-05	0.000255312	0.00026579
Palmitic acid-m4	FA 16:0	0.0114016	0.0113095	0.0012373	0.00204435	0.000416875	0.000360489	0.00108507	0.000804617	0.00328571	0.00335212
Palmitic acid-m5	FA 16:0	0.0018666	0.0017781	0.000123126	0	0	0	0.000102525	1.24135e-06	0.000438733	0.000501073
Palmitic acid-m6	FA 16:0	0.0169349	0.0171333	0.00161074	0.00293715	0.000552349	0.000476759	0.00150968	0.00100412	0.00484194	0.00488368
Palmitic acid-m7	FA 16:0	0.00567089	0.00559781	0.000535852	0.00063215	0.000294817	0.000256757	0.000758888	0.000458274	0.00157787	0.00157654
Palmitic acid-m8	FA 16:0	0.0353478	0.0345272	0.00339377	0.00454492	0.00181229	0.00164389	0.0045219	0.00295553	0.0100133	0.00991502
Palmitic acid-m9	FA 16:0	0.0129984	0.0131074	0.00233997	0.00232658	0.00232189	0.00199473	0.00429421	0.0029428	0.00457787	0.00463621
Palmitic acid-m10	FA 16:0	0.0640578	0.064157	0.0118202	0.0110547	0.0109025	0.00941791	0.0200946	0.014679	0.022916	0.0228217
Palmitic acid-m11	FA 16:0	0.0187197	0.0187488	0.00858293	0.00827489	0.0106985	0.00941888	0.0172576	0.0130953	0.0119344	0.0120072
Palmitic acid-m12	FA 16:0	0.0811341	0.0807219	0.036516	0.0307881	0.0431547	0.0376286	0.0665394	0.0532794	0.0484588	0.0486795
Palmitic acid-m13	FA 16:0	0.0158304	0.0158206	0.0201836	0.0186808	0.0297226	0.0260791	0.0389106	0.0338256	0.0227998	0.0226776
Palmitic acid-m14	FA 16:0	0.0616154	0.0615534	0.0739023	0.0602442	0.100597	0.0878121	0.127375	0.117014	0.0778234	0.0784897
Palmitic acid-m15	FA 16:0	0.00561377	0.00542973	0.0213301	0.0187993	0.0353317	0.0304495	0.0377552	0.037186	0.0219197	0.021775
Palmitic acid-m16	FA 16:0	0.0207276	0.0212146	0.0689194	0.0538994	0.102473	0.0888857	0.108907	0.114222	0.0654909	0.065576
		0.362196	0.361424	0.252256	0.216143	0.338278	0.294424	0.430104	0.391528
Heptadecanoic acid-m0	FA 17:0	0.88123	0.835108	0.855784	0.886389	0.925973	0.89855	0.884999	0.917193	0.893844	0.851146
Heptadecanoic acid-m1	FA 17:0	0.0683798	0.113608	0.0840153	0.0536818	0.0313852	0.0606329	0.0636989	0.0421741	0.057575	0.0925796
Heptadecanoic acid-m2	FA 17:0	0.0487416	0.0477588	0.0592801	0.0599296	0.0424987	0.0400812	0.051302	0.0402196	0.0467536	0.0550179
Heptadecanoic acid-m3	FA 17:0	4.98426e-05	0.00121755	0.000920584	0	0.000143323	0.000735855	0	0.000413139	0.00182736	0.000822988
Heptadecanoic acid-m4	FA 17:0	0.00159903	0.00230721	0	0	0	0	0	0	0	0.000433857
Heptadecanoic acid-m5	FA 17:0	0	0	0	0	0	0	0	0	0	0
Heptadecanoic acid-m6	FA 17:0	0	0	0	0	0	0	0	0	0	0
Heptadecanoic acid-m7	FA 17:0	0	0	0	0	0	0	0	0	0	0
Heptadecanoic acid-m8	FA 17:0	0	0	0	0	0	0	0	0	0	0
Heptadecanoic acid-m9	FA 17:0	0	0	0	0	0	0	0	0	0	0
Heptadecanoic acid-m10	FA 17:0	0	0	0	0	0	0	0	0	0	0
Heptadecanoic acid-m11	FA 17:0	0	0	0	0	0	0	0	0	0	0
Heptadecanoic acid-m12	FA 17:0	0	0	0	0	0	0	0	0	0	0
Heptadecanoic acid-m13	FA 17:0	0	0	0	0	0	0	0	0	0	0
Heptadecanoic acid-m14	FA 17:0	0	0	0	0	0	0	0	0	0	0
Heptadecanoic acid-m15	FA 17:0	0	0	0	0	0	0	0	0	0	0
Heptadecanoic acid-m16	FA 17:0	0	0	0	0	0	0	0	0	0	0
Heptadecanoic acid-m17	FA 17:0	0	0	0	0	0	0	0	0	0	0
		0.11877	0.164892	0.144216	0.113611	0.0740272	0.10145	0.115001	0.0828068
alpha-Linolenic acid/gamma-Linolenic acid-m0	FA 18:3	1	1	1	1	1	1	1	1	1	1
alpha-Linolenic acid/gamma-Linolenic acid-m1	FA 18:3	0	0	0	0	0	0	0	0	0	0
alpha-Linolenic acid/gamma-Linolenic acid-m2	FA 18:3	0	0	0	0	0	0	0	0	0	0
alpha-Linolenic acid/gamma-Linolenic acid-m3	FA 18:3	0	0	0	0	0	0	0	0	0	0
alpha-Linolenic acid/gamma-Linolenic acid-m4	FA 18:3	0	0	0	0	0	0	0	0	0	0
alpha-Linolenic acid/gamma-Linolenic acid-m5	FA 18:3	0	0	0	0	0	0	0	0	0	0
alpha-Linolenic acid/gamma-Linolenic acid-m6	FA 18:3	0	0	0	0	0	0	0	0	0	0
alpha-Linolenic acid/gamma-Linolenic acid-m7	FA 18:3	0	0	0	0	0	0	0	0	0	0
alpha-Linolenic acid/gamma-Linolenic acid-m8	FA 18:3	0	0	0	0	0	0	0	0	0	0
alpha-Linolenic acid/gamma-Linolenic acid-m9	FA 18:3	0	0	0	0	0	0	0	0	0	0
alpha-Linolenic acid/gamma-Linolenic acid-m10	FA 18:3	0	0	0	0	0	0	0	0	0	0
alpha-Linolenic acid/gamma-Linolenic acid-m11	FA 18:3	0	0	0	0	0	0	0	0	0	0
alpha-Linolenic acid/gamma-Linolenic acid-m12	FA 18:3	0	0	0	0	0	0	0	0	0	0
alpha-Linolenic acid/gamma-Linolenic acid-m13	FA 18:3	0	0	0	0	0	0	0	0	0	0
alpha-Linolenic acid/gamma-Linolenic acid-m14	FA 18:3	0	0	0	0	0	0	0	0	0	0
alpha-Linolenic acid/gamma-Linolenic acid-m15	FA 18:3	0	0	0	0	0	0	0	0	0	0
alpha-Linolenic acid/gamma-Linolenic acid-m16	FA 18:3	0	0	0	0	0	0	0	0	0	0
alpha-Linolenic acid/gamma-Linolenic acid-m17	FA 18:3	0	0	0	0	0	0	0	0	0	0
alpha-Linolenic acid/gamma-Linolenic acid-m18	FA 18:3	0	0	0	0	0	0	0	0	0	0
		0	0	0	0	0	0	0	0
Linoleic acid-m0	FA 18:2	0.995547	0.994718	0.999619	0.997315	0.999892	1	0.999255	0.999951	0.99878	0.998165
Linoleic acid-m1	FA 18:2	0	0	0	0	0	0	0	0	0	0
Linoleic acid-m2	FA 18:2	0.00422226	0.00528183	0.000381248	0.0025837	9.28771e-05	0	0.000744791	0	0.00110712	0.00146501
Linoleic acid-m3	FA 18:2	0.000230854	0	0	0.000101046	1.51471e-05	0	0	4.90283e-05	0.000112915	0.000370062
Linoleic acid-m4	FA 18:2	0	0	0	0	0	0	0	0	0	0
Linoleic acid-m5	FA 18:2	0	0	0	0	0	0	0	0	0	0
Linoleic acid-m6	FA 18:2	0	0	0	0	0	0	0	0	0	0
Linoleic acid-m7	FA 18:2	0	0	0	0	0	0	0	0	0	0
Linoleic acid-m8	FA 18:2	0	0	0	0	0	0	0	0	0	0
Linoleic acid-m9	FA 18:2	0	0	0	0	0	0	0	0	0	0
Linoleic acid-m10	FA 18:2	0	0	0	0	0	0	0	0	0	0
Linoleic acid-m11	FA 18:2	0	0	0	0	0	0	0	0	0	0
Linoleic acid-m12	FA 18:2	0	0	0	0	0	0	0	0	0	0
Linoleic acid-m13	FA 18:2	0	0	0	0	0	0	0	0	0	0
Linoleic acid-m14	FA 18:2	0	0	0	0	0	0	0	0	0	0
Linoleic acid-m15	FA 18:2	0	0	0	0	0	0	0	0	0	0
Linoleic acid-m16	FA 18:2	0	0	0	0	0	0	0	0	0	0
Linoleic acid-m17	FA 18:2	0	0	0	0	0	0	0	0	0	0
Linoleic acid-m18	FA 18:2	0	0	0	0	0	0	0	0	0	0
		0.00445311	0.00528183	0.000381248	0.00268475	0.000108024	0	0.000744791	4.90283e-05
Oleic acid-m0	FA 18:1	0.849339	0.851178	0.832099	0.850484	0.805211	0.806295	0.744213	0.759483	0.83328	0.832394
Oleic acid-m1	FA 18:1	0	0	0	0	0	0	0	0	0	0
Oleic acid-m2	FA 18:1	0.0461359	0.045608	0.0795309	0.0686724	0.0845893	0.0837721	0.0859147	0.0783327	0.0675601	0.0678194
Oleic acid-m3	FA 18:1	0	0	0	0	0	0	0	0	0	0
Oleic acid-m4	FA 18:1	0.00340569	0.0035124	0.000922855	0.000969141	0.000183922	0.000172415	0.0006283	0.000421598	0.00137259	0.00142354
Oleic acid-m5	FA 18:1	0.000468097	0.000401248	1.18328e-05	0	0	0	0	0	0.00010275	7.47312e-05
Oleic acid-m6	FA 18:1	0.00452536	0.00456652	0.000463972	0.000581391	9.15429e-05	8.99742e-05	0.000377701	0.000243973	0.00137946	0.00142609
Oleic acid-m7	FA 18:1	0.00136135	0.0013435	0	6.99962e-05	0	0	0.000131499	5.91427e-06	0.000359236	0.000396304
Oleic acid-m8	FA 18:1	0.00858499	0.0085557	0.000863375	0.000922483	0.000368954	0.00034381	0.000934889	0.000620308	0.0026674	0.00267788
Oleic acid-m9	FA 18:1	0.00329089	0.00318321	0.000471573	0.000365404	0.000274535	0.000365741	0.000807703	0.000498041	0.00104213	0.00109492
Oleic acid-m10	FA 18:1	0.016005	0.0160855	0.00268796	0.0021698	0.00189189	0.00194503	0.00431244	0.00283645	0.00572464	0.00571366
Oleic acid-m11	FA 18:1	0.00504697	0.00513013	0.0018937	0.00162634	0.00203247	0.00200687	0.00380534	0.0028194	0.0027955	0.00263275
Oleic acid-m12	FA 18:1	0.0217488	0.0207961	0.00791461	0.00630702	0.00800962	0.00780367	0.0151888	0.0116959	0.0111217	0.0112665
Oleic acid-m13	FA 18:1	0.00506354	0.00510502	0.00488372	0.00455066	0.00623947	0.00629563	0.0103576	0.00876667	0.00549197	0.00536465
Oleic acid-m14	FA 18:1	0.0194691	0.0192913	0.0181146	0.0154082	0.0213649	0.0217492	0.0354461	0.0314207	0.0194763	0.0195043
Oleic acid-m15	FA 18:1	0.00277623	0.00275466	0.00744934	0.00742189	0.0107858	0.0108666	0.0158399	0.0148441	0.00736094	0.00755966
Oleic acid-m16	FA 18:1	0.00998646	0.00984275	0.0246194	0.022131	0.0322934	0.0318608	0.0469888	0.0477823	0.0230799	0.0233109
Oleic acid-m17	FA 18:1	0.000595616	0.000579134	0.00458066	0.00487498	0.00716374	0.00722475	0.00970619	0.010323	0.00461888	0.00450369
Oleic acid-m18	FA 18:1	0.00219668	0.002067	0.013493	0.0134451	0.0194992	0.0192081	0.0253465	0.0299062	0.0125662	0.0128368
		0.150661	0.148822	0.167901	0.149516	0.194789	0.193705	0.255787	0.240517
Stearic acid-m0	FA 18:0	0.929765	0.927191	0.934282	0.950022	0.888632	0.934131	0.881095	0.915074	0.918979	0.93267
Stearic acid-m1	FA 18:0	0	0	0	0	0	0	0	0	0	0
Stearic acid-m2	FA 18:0	0.0332807	0.0337907	0.0402163	0.0331971	0.0574081	0.033546	0.0536485	0.0380648	0.0467291	0.0364839
Stearic acid-m3	FA 18:0	0	0	0	0	0	0	0	0	0	0
Stearic acid-m4	FA 18:0	0.00134019	0.00194615	0	0	0	0	0	0	0	1.88671e-06
Stearic acid-m5	FA 18:0	0.00021236	0.000176774	0	0	0	0	0	0	5.418e-05	3.04462e-05
Stearic acid-m6	FA 18:0	0.00193689	0.0021734	8.75321e-05	0.000190335	1.98179e-05	0	0.00015432	4.59626e-05	0.000437218	0.000395156
Stearic acid-m7	FA 18:0	0.000377803	0.000231933	0	0	0	0	0	0	0.000104794	0.000133453
Stearic acid-m8	FA 18:0	0.00348172	0.00330204	0.000215109	0.00050782	8.52416e-05	1.14511e-05	0.000356868	0.000120682	0.000854209	0.00092068
Stearic acid-m9	FA 18:0	0.000839059	0.00130835	6.57682e-05	0.000103677	1.08051e-05	0	0.000224329	1.04879e-05	0.000100191	0.000155516
Stearic acid-m10	FA 18:0	0.00626956	0.00645344	0.000662748	0.000425379	0.000591253	0.000451538	0.00176777	0.000720607	0.00167661	0.00164673
Stearic acid-m11	FA 18:0	0.000825512	0.00125535	0.000454017	0.000376956	0.000648558	0.000451057	0.000874961	0.000587316	0.000485349	0.00059021
Stearic acid-m12	FA 18:0	0.00561916	0.00568957	0.00174492	0.00119321	0.00318951	0.00198852	0.0044331	0.00289161	0.00317711	0.00223366
Stearic acid-m13	FA 18:0	0.00137165	0.00136699	0.000956297	0.000720838	0.00176715	0.00106315	0.00239141	0.00157394	0.00119174	0.00109555
Stearic acid-m14	FA 18:0	0.00864327	0.00868466	0.00598001	0.00361548	0.0119873	0.00745229	0.0160067	0.010446	0.00794313	0.00696464
Stearic acid-m15	FA 18:0	0.000547025	0.000707816	0.00135421	0.00103983	0.00274004	0.00149044	0.00317455	0.00256193	0.00135923	0.00133429
Stearic acid-m16	FA 18:0	0.00427297	0.00454864	0.0080097	0.00473436	0.0179792	0.0103652	0.0203322	0.0155894	0.009805	0.00892584
Stearic acid-m17	FA 18:0	0.000233207	0.000216426	0.00134787	0.000964474	0.00377106	0.00251281	0.00420929	0.00297601	0.0018171	0.00161055
Stearic acid-m18	FA 18:0	0.00098354	0.000957132	0.00462387	0.00290818	0.0111698	0.00653694	0.0113309	0.00933672	0.00528622	0.00480704
		0.0702346	0.0728094	0.0657183	0.0499776	0.111368	0.0658695	0.118905	0.0849255
Nonadecanoic acid-m0	FA 19:0	0.830489	0.808275	0.790007	0.788197	0.818672	0.806836	0.812382	0.816138	0.813314	0.843759
Nonadecanoic acid-m1	FA 19:0	0.15787	0.176484	0.169896	0.165723	0.150641	0.167045	0.163601	0.170666	0.167307	0.136824
Nonadecanoic acid-m2	FA 19:0	0.00221841	0.00649296	0.0277826	0.0378952	0.0185996	0.013018	0.0138842	0.00353344	0.00808424	0.00752633
Nonadecanoic acid-m3	FA 19:0	0.00330119	0.00375742	0.00266435	0	0.00714706	0.00644568	0.00471899	0.00501024	0.004375	0.00522179
Nonadecanoic acid-m4	FA 19:0	0.00612143	0.00499008	0.00848899	0.00681375	0.00493946	0.00665549	0.0054147	0.00465267	0.00651696	0.0066689
Nonadecanoic acid-m5	FA 19:0	0	0	0.00116063	0.00137151	0	0	0	0	0.000402914	0
Nonadecanoic acid-m6	FA 19:0	0	0	0	0	0	0	0	0	0	0
Nonadecanoic acid-m7	FA 19:0	0	0	0	0	0	0	0	0	0	0
Nonadecanoic acid-m8	FA 19:0	0	0	0	0	0	0	0	0	0	0
Nonadecanoic acid-m9	FA 19:0	0	0	0	0	0	0	0	0	0	0
Nonadecanoic acid-m10	FA 19:0	0	0	0	0	0	0	0	0	0	0
Nonadecanoic acid-m11	FA 19:0	0	0	0	0	0	0	0	0	0	0
Nonadecanoic acid-m12	FA 19:0	0	0	0	0	0	0	0	0	0	0
Nonadecanoic acid-m13	FA 19:0	0	0	0	0	0	0	0	0	0	0
Nonadecanoic acid-m14	FA 19:0	0	0	0	0	0	0	0	0	0	0
Nonadecanoic acid-m15	FA 19:0	0	0	0	0	0	0	0	0	0	0
Nonadecanoic acid-m16	FA 19:0	0	0	0	0	0	0	0	0	0	0
Nonadecanoic acid-m17	FA 19:0	0	0	0	0	0	0	0	0	0	0
Nonadecanoic acid-m18	FA 19:0	0	0	0	0	0	0	0	0	0	0
Nonadecanoic acid-m19	FA 19:0	0	0	0	0	0	0	0	0	0	0
		0.169511	0.191725	0.209993	0.211803	0.181328	0.193164	0.187618	0.183862
Eicosapentaenoic acid-m0	FA 20:5	0.940466	0.926405	0.923211	0.900572	0.956191	0.969484	0.947095	0.961343	0.957068	0.956104
Eicosapentaenoic acid-m1	FA 20:5	0.0261206	0.0452723	0.0517338	0.0618739	0.0175722	0	0.0103187	0	0	0.00131333
Eicosapentaenoic acid-m2	FA 20:5	0.0334133	0.0283036	0.0250297	0.0369752	0.0262369	0.0305155	0.0425862	0.0386571	0.0429323	0.0425832
Eicosapentaenoic acid-m3	FA 20:5	0	0	0	0	0	0	0	0	0	0
Eicosapentaenoic acid-m4	FA 20:5	0	0	0	0.000423633	0	0	0	0	0	0
Eicosapentaenoic acid-m5	FA 20:5	0	1.89791e-05	2.5042e-05	0.000155182	0	0	0	0	0	0
Eicosapentaenoic acid-m6	FA 20:5	0	0	0	0	0	0	0	0	0	0
Eicosapentaenoic acid-m7	FA 20:5	0	0	0	0	0	0	0	0	0	0
Eicosapentaenoic acid-m8	FA 20:5	0	0	0	0	0	0	0	0	0	0
Eicosapentaenoic acid-m9	FA 20:5	0	0	0	0	0	0	0	0	0	0
Eicosapentaenoic acid-m10	FA 20:5	0	0	0	0	0	0	0	0	0	0
Eicosapentaenoic acid-m11	FA 20:5	0	0	0	0	0	0	0	0	0	0
Eicosapentaenoic acid-m12	FA 20:5	0	0	0	0	0	0	0	0	0	0
Eicosapentaenoic acid-m13	FA 20:5	0	0	0	0	0	0	0	0	0	0
Eicosapentaenoic acid-m14	FA 20:5	0	0	0	0	0	0	0	0	0	0
Eicosapentaenoic acid-m15	FA 20:5	0	0	0	0	0	0	0	0	0	0
Eicosapentaenoic acid-m16	FA 20:5	0	0	0	0	0	0	0	0	0	0
Eicosapentaenoic acid-m17	FA 20:5	0	0	0	0	0	0	0	0	0	0
Eicosapentaenoic acid-m18	FA 20:5	0	0	0	0	0	0	0	0	0	0
Eicosapentaenoic acid-m19	FA 20:5	0	0	0	0	0	0	0	0	0	0
Eicosapentaenoic acid-m20	FA 20:5	0	0	0	0	0	0	0	0	0	0
		0.0595339	0.0735949	0.0767885	0.0994278	0.0438091	0.0305155	0.0529049	0.0386571
Arachidonic acid-m0	FA 20:4	0.998187	0.997921	0.998682	0.991535	0.999971	1	0.994575	0.998376	0.992378	0.997266
Arachidonic acid-m1	FA 20:4	0	0	0	0	0	0	0	0	0	0
Arachidonic acid-m2	FA 20:4	0.00156117	0.00181909	0.00119828	0.0081187	0	0	0.00527726	0.00162422	0.00727145	0.00253062
Arachidonic acid-m3	FA 20:4	0.000128394	0.00013118	0	4.62246e-05	0	0	5.03612e-05	0	0	9.48646e-05
Arachidonic acid-m4	FA 20:4	0.00012297	0.000128905	0.000120083	0.000299586	2.93186e-05	0	9.76481e-05	0	0.000350111	0.00010858
Arachidonic acid-m5	FA 20:4	0	0	0	0	0	0	0	0	0	0
Arachidonic acid-m6	FA 20:4	0	0	0	0	0	0	0	0	0	0
Arachidonic acid-m7	FA 20:4	0	0	0	0	0	0	0	0	0	0
Arachidonic acid-m8	FA 20:4	0	0	0	0	0	0	0	0	0	0
Arachidonic acid-m9	FA 20:4	0	0	0	0	0	0	0	0	0	0
Arachidonic acid-m10	FA 20:4	0	0	0	0	0	0	0	0	0	0
Arachidonic acid-m11	FA 20:4	0	0	0	0	0	0	0	0	0	0
Arachidonic acid-m12	FA 20:4	0	0	0	0	0	0	0	0	0	0
Arachidonic acid-m13	FA 20:4	0	0	0	0	0	0	0	0	0	0
Arachidonic acid-m14	FA 20:4	0	0	0	0	0	0	0	0	0	0
Arachidonic acid-m15	FA 20:4	0	0	0	0	0	0	0	0	0	0
Arachidonic acid-m16	FA 20:4	0	0	0	0	0	0	0	0	0	0
Arachidonic acid-m17	FA 20:4	0	0	0	0	0	0	0	0	0	0
Arachidonic acid-m18	FA 20:4	0	0	0	0	0	0	0	0	0	0
Arachidonic acid-m19	FA 20:4	0	0	0	0	0	0	0	0	0	0
Arachidonic acid-m20	FA 20:4	0	0	0	0	0	0	0	0	0	0
		0.00181253	0.00207918	0.00131836	0.00846451	2.93186e-05	0	0.00542527	0.00162422
8,11,14-Eicosatrienoic acid-m0	FA 20:3	0.950161	0.95457	0.950308	0.933708	0.958118	0.959161	0.916661	0.941091	0.938152	0.935639
8,11,14-Eicosatrienoic acid-m1	FA 20:3	0	0	0	0	0	0	0	0.0041	0	0
8,11,14-Eicosatrienoic acid-m2	FA 20:3	0.049839	0.0453587	0.0496921	0.0662924	0.0418819	0.0408391	0.083339	0.0545749	0.0618481	0.0643607
8,11,14-Eicosatrienoic acid-m3	FA 20:3	0	0	0	0	0	0	0	0.000233781	0	0
8,11,14-Eicosatrienoic acid-m4	FA 20:3	0	7.09689e-05	0	0	0	0	0	0	0	0
8,11,14-Eicosatrienoic acid-m5	FA 20:3	0	0	0	0	0	0	0	0	0	0
8,11,14-Eicosatrienoic acid-m6	FA 20:3	0	0	0	0	0	0	0	0	0	0
8,11,14-Eicosatrienoic acid-m7	FA 20:3	0	0	0	0	0	0	0	0	0	0
8,11,14-Eicosatrienoic acid-m8	FA 20:3	0	0	0	0	0	0	0	0	0	0
8,11,14-Eicosatrienoic acid-m9	FA 20:3	0	0	0	0	0	0	0	0	0	0
8,11,14-Eicosatrienoic acid-m10	FA 20:3	0	0	0	0	0	0	0	0	0	0
8,11,14-Eicosatrienoic acid-m11	FA 20:3	0	0	0	0	0	0	0	0	0	0
8,11,14-Eicosatrienoic acid-m12	FA 20:3	0	0	0	0	0	0	0	0	0	0
8,11,14-Eicosatrienoic acid-m13	FA 20:3	0	0	0	0	0	0	0	0	0	0
8,11,14-Eicosatrienoic acid-m14	FA 20:3	0	0	0	0	0	0	0	0	0	0
8,11,14-Eicosatrienoic acid-m15	FA 20:3	0	0	0	0	0	0	0	0	0	0
8,11,14-Eicosatrienoic acid-m16	FA 20:3	0	0	0	0	0	0	0	0	0	0
8,11,14-Eicosatrienoic acid-m17	FA 20:3	0	0	0	0	0	0	0	0	0	0
8,11,14-Eicosatrienoic acid-m18	FA 20:3	0	0	0	0	0	0	0	0	0	0
8,11,14-Eicosatrienoic acid-m19	FA 20:3	0	0	0	0	0	0	0	0	0	0
8,11,14-Eicosatrienoic acid-m20	FA 20:3	0	0	0	0	0	0	0	0	0	0
		0.049839	0.0454296	0.0496921	0.0662924	0.0418819	0.0408391	0.083339	0.0589087
Dihomolinoleic acid-m0	FA 20:2	0.98522	0.995435	0.988752	0.989786	0.999148	0.999094	0.987883	0.995537	0.996141	0.997307
Dihomolinoleic acid-m1	FA 20:2	0	0	0.00961055	0	0	0	0	0	0	0
Dihomolinoleic acid-m2	FA 20:2	0.0147798	0.00169875	0	0.00928273	0	0	0.00993902	0.00208462	0.00124621	0
Dihomolinoleic acid-m3	FA 20:2	0	0.0028666	0.001637	0.000931624	0.000851679	0.000906218	0.00217759	0.00237855	0.00261243	0.00269323
Dihomolinoleic acid-m4	FA 20:2	0	0	0	0	0	0	0	0	0	0
Dihomolinoleic acid-m5	FA 20:2	0	0	0	0	0	0	0	0	0	0
Dihomolinoleic acid-m6	FA 20:2	0	0	0	0	0	0	0	0	0	0
Dihomolinoleic acid-m7	FA 20:2	0	0	0	0	0	0	0	0	0	0
Dihomolinoleic acid-m8	FA 20:2	0	0	0	0	0	0	0	0	0	0
Dihomolinoleic acid-m9	FA 20:2	0	0	0	0	0	0	0	0	0	0
Dihomolinoleic acid-m10	FA 20:2	0	0	0	0	0	0	0	0	0	0
Dihomolinoleic acid-m11	FA 20:2	0	0	0	0	0	0	0	0	0	0
Dihomolinoleic acid-m12	FA 20:2	0	0	0	0	0	0	0	0	0	0
Dihomolinoleic acid-m13	FA 20:2	0	0	0	0	0	0	0	0	0	0
Dihomolinoleic acid-m14	FA 20:2	0	0	0	0	0	0	0	0	0	0
Dihomolinoleic acid-m15	FA 20:2	0	0	0	0	0	0	0	0	0	0
Dihomolinoleic acid-m16	FA 20:2	0	0	0	0	0	0	0	0	0	0
Dihomolinoleic acid-m17	FA 20:2	0	0	0	0	0	0	0	0	0	0
Dihomolinoleic acid-m18	FA 20:2	0	0	0	0	0	0	0	0	0	0
Dihomolinoleic acid-m19	FA 20:2	0	0	0	0	0	0	0	0	0	0
Dihomolinoleic acid-m20	FA 20:2	0	0	0	0	0	0	0	0	0	0
		0.0147798	0.00456535	0.0112476	0.0102144	0.000851679	0.000906218	0.0121166	0.00446317
Cis-11-Eicosenoic acid-m0	FA 20:1	0.659096	0.667764	0.626482	0.579991	0.540832	0.517948	0.467116	0.452217	0.562807	0.5746
Cis-11-Eicosenoic acid-m1	FA 20:1	0	0	0	0	0	0	0	0	0	0
Cis-11-Eicosenoic acid-m2	FA 20:1	0.185471	0.183584	0.226869	0.251879	0.266762	0.284901	0.266704	0.280277	0.259115	0.241378
Cis-11-Eicosenoic acid-m3	FA 20:1	0.000565644	0.00128181	0.00575197	0.00679309	0.00712296	0.000256585	0.00119827	0.000465387	0.00545433	0.00388807
Cis-11-Eicosenoic acid-m4	FA 20:1	0.0231734	0.0197626	0.0449791	0.0562246	0.0631582	0.0673151	0.0634743	0.0720835	0.049213	0.0503771
Cis-11-Eicosenoic acid-m5	FA 20:1	0.00025744	0.00125455	0.000595353	0	0	0	0	0	0.00141454	0.000517484
Cis-11-Eicosenoic acid-m6	FA 20:1	0.00748491	0.007179	0.00136683	0.00158881	0.000499342	0.000705995	0.00130991	0.000909173	0.00318321	0.00333717
Cis-11-Eicosenoic acid-m7	FA 20:1	0.00176302	0.00154224	5.24886e-05	0	2.62398e-05	0	0	3.37254e-05	0.000419622	0.000413687
Cis-11-Eicosenoic acid-m8	FA 20:1	0.0125444	0.012441	0.00118705	0.00148161	0.000315414	0.000443996	0.00096923	0.000785989	0.00435301	0.00469118
Cis-11-Eicosenoic acid-m9	FA 20:1	0.00243827	0.0030359	0.000310342	0.000285051	0.00015446	0.000127829	0.000486397	0.000352911	0.000572345	0.000405041
Cis-11-Eicosenoic acid-m10	FA 20:1	0.0141162	0.0128971	0.00195286	0.00188842	0.00142682	0.0012596	0.00251115	0.00246702	0.00588807	0.00563263
Cis-11-Eicosenoic acid-m11	FA 20:1	0.00938552	0.00915287	0.00185173	0.00158769	0.00157703	0.00189314	0.00369225	0.00240584	0.00412907	0.00436028
Cis-11-Eicosenoic acid-m12	FA 20:1	0.0179438	0.0162409	0.00385547	0.00364683	0.00404677	0.00381183	0.00752509	0.0057991	0.00813857	0.00812432
Cis-11-Eicosenoic acid-m13	FA 20:1	0.0115177	0.0112773	0.00494986	0.00527205	0.00642237	0.00698373	0.0124871	0.00972977	0.00827484	0.00873127
Cis-11-Eicosenoic acid-m14	FA 20:1	0.0194991	0.0188151	0.00981655	0.00954988	0.0117173	0.0126315	0.0235097	0.019138	0.0151568	0.0143004
Cis-11-Eicosenoic acid-m15	FA 20:1	0.00495577	0.00623029	0.00812168	0.00728285	0.00871756	0.00999332	0.0155641	0.0125242	0.00686922	0.0083645
Cis-11-Eicosenoic acid-m16	FA 20:1	0.0210129	0.0192138	0.0265418	0.0274098	0.0329883	0.0334734	0.0544177	0.0473478	0.0272723	0.0311813
Cis-11-Eicosenoic acid-m17	FA 20:1	0.00246796	0.00239436	0.00857194	0.010415	0.00987099	0.0130507	0.0176529	0.0182834	0.00670332	0.00894895
Cis-11-Eicosenoic acid-m18	FA 20:1	0.0046567	0.00455016	0.0154822	0.0189746	0.0245222	0.0252871	0.0350576	0.0405956	0.0179293	0.0177552
Cis-11-Eicosenoic acid-m19	FA 20:1	0.000744154	0.000661902	0.00525537	0.00728645	0.00950137	0.0094977	0.0127663	0.0162747	0.00617504	0.00613564
Cis-11-Eicosenoic acid-m20	FA 20:1	0.000906354	0.000721482	0.00600582	0.00844304	0.0103382	0.0104199	0.0135578	0.0183095	0.00693152	0.0068575
		0.340904	0.332236	0.373518	0.420009	0.459168	0.482052	0.532884	0.547783
Arachidic acid-m0	FA 20:0	0.617992	0.630664	0.644927	0.761294	0.539316	0.59405	0.49369	0.685471	0.626818	0.618681
Arachidic acid-m1	FA 20:0	0.0233495	0.0104507	0	0	0.015594	0	0.0086535	0.00107405	0.00134099	0
Arachidic acid-m2	FA 20:0	0.130819	0.127645	0.157795	0.10393	0.157655	0.139431	0.141083	0.0835214	0.145088	0.147382
Arachidic acid-m3	FA 20:0	0.00254285	0.00392406	0.00236694	0.00270283	0.00307354	0.00763876	0.00550145	0.00321817	0.00313325	0.00483504
Arachidic acid-m4	FA 20:0	0.0256675	0.0264339	0.0559421	0.041705	0.0706497	0.0635812	0.0625315	0.0427539	0.0524232	0.053586
Arachidic acid-m5	FA 20:0	0.000159041	0.0001491	0	0	0	0	0.000301337	0.000422648	0.00214969	0.000723491
Arachidic acid-m6	FA 20:0	0.00926952	0.00920823	0.00213775	0.00190113	0.00073711	0.00134532	0.00152201	0.000340427	0.00287772	0.00315571
Arachidic acid-m7	FA 20:0	0.00109736	0.00194434	0	0	0	0	0	0.0001291	0.000129511	0.000126726
Arachidic acid-m8	FA 20:0	0.0126922	0.0106952	0.000661684	0.000674403	0.000436019	0.000140074	0.000954624	0.000348936	0.00189538	0.00176677
Arachidic acid-m9	FA 20:0	0.00195163	0.00221234	8.54563e-05	2.72137e-05	6.88153e-05	8.68273e-05	0.000534691	0.000156583	0.000835548	0.000692562
Arachidic acid-m10	FA 20:0	0.0266968	0.0274044	0.00251727	0.00157632	0.00154093	0.00178297	0.00442391	0.00176505	0.0067168	0.00680267
Arachidic acid-m11	FA 20:0	0.00283033	0.00285412	0.000921733	0.000737748	0.000952353	0.00106903	0.00174143	0.000732882	0.00103644	0.00153359
Arachidic acid-m12	FA 20:0	0.042545	0.0414516	0.00825018	0.00466268	0.00926131	0.00913242	0.0170696	0.00855339	0.0119015	0.0140887
Arachidic acid-m13	FA 20:0	0.0109118	0.0117809	0.00554473	0.00300881	0.00750167	0.00619366	0.012532	0.00582969	0.00718391	0.00658044
Arachidic acid-m14	FA 20:0	0.0423081	0.0434955	0.0205065	0.0118133	0.0284776	0.0243474	0.0410426	0.0214652	0.0271513	0.0263939
Arachidic acid-m15	FA 20:0	0.00718659	0.00635192	0.00955329	0.00533608	0.0142178	0.013826	0.0229109	0.00997748	0.0116414	0.0114597
Arachidic acid-m16	FA 20:0	0.0298299	0.0312419	0.0383487	0.023697	0.060588	0.0542211	0.0786092	0.0512942	0.041916	0.0434158
Arachidic acid-m17	FA 20:0	0.000479227	0	0.0058825	0.00380714	0.00998537	0.00981046	0.014265	0.0105606	0.00579324	0.00684738
Arachidic acid-m18	FA 20:0	0.0103616	0.0111607	0.0351601	0.0238635	0.0616791	0.0567513	0.0723196	0.054407	0.0386689	0.0408017
Arachidic acid-m19	FA 20:0	0	0	0.00154339	0.00180743	0.00299303	0.00296244	0.00358591	0.00349587	0.00231992	0.001971
Arachidic acid-m20	FA 20:0	0.00131054	0.000932239	0.0078559	0.00745517	0.0152733	0.0136295	0.0167274	0.014482	0.0089796	0.0091549
		0.382008	0.369336	0.355073	0.238706	0.460684	0.40595	0.50631	0.314529
Heneicosenoic acid-m0	FA 21:1	0.712335	0.733968	0.670358	0.614863	0.729469	0.729724	0.649142	0.68394	0.665166	0.674839
Heneicosenoic acid-m1	FA 21:1	0	0	0	0.000347853	0	0	0	0	0	0
Heneicosenoic acid-m2	FA 21:1	0.241883	0.220945	0.261837	0.279071	0.238011	0.236514	0.288956	0.269986	0.266254	0.253397
Heneicosenoic acid-m3	FA 21:1	0	0	0	0	0	0	0.000911927	0	0	0
Heneicosenoic acid-m4	FA 21:1	0.0444994	0.0442255	0.0644174	0.0999281	0.0325201	0.0337616	0.0609897	0.0460743	0.0664719	0.0695805
Heneicosenoic acid-m5	FA 21:1	0	0	0.000927363	0	0	0	0	0	0	0
Heneicosenoic acid-m6	FA 21:1	0.00128201	0.000861691	0.00246072	0.00579062	0	0	0	0	0.00210834	0.00218361
Heneicosenoic acid-m7	FA 21:1	0	0	0	0	0	0	0	0	0	0
Heneicosenoic acid-m8	FA 21:1	0	0	0	0	0	0	0	0	0	0
Heneicosenoic acid-m9	FA 21:1	0	0	0	0	0	0	0	0	0	0
Heneicosenoic acid-m10	FA 21:1	0	0	0	0	0	0	0	0	0	0
Heneicosenoic acid-m11	FA 21:1	0	0	0	0	0	0	0	0	0	0
Heneicosenoic acid-m12	FA 21:1	0	0	0	0	0	0	0	0	0	0
Heneicosenoic acid-m13	FA 21:1	0	0	0	0	0	0	0	0	0	0
Heneicosenoic acid-m14	FA 21:1	0	0	0	0	0	0	0	0	0	0
Heneicosenoic acid-m15	FA 21:1	0	0	0	0	0	0	0	0	0	0
Heneicosenoic acid-m16	FA 21:1	0	0	0	0	0	0	0	0	0	0
Heneicosenoic acid-m17	FA 21:1	0	0	0	0	0	0	0	0	0	0
Heneicosenoic acid-m18	FA 21:1	0	0	0	0	0	0	0	0	0	0
Heneicosenoic acid-m19	FA 21:1	0	0	0	0	0	0	0	0	0	0
Heneicosenoic acid-m20	FA 21:1	0	0	0	0	0	0	0	0	0	0
Heneicosenoic acid-m21	FA 21:1	0	0	0	0	0	0	0	0	0	0
		0.287665	0.266032	0.329642	0.385137	0.270531	0.270276	0.350858	0.31606
Heneicosan ic acid-m0	FA 21:0	0.899083	0.896899	0.879668	0.912816	0.937663	0.9181	0.904229	0.921746	0.906011	0.904491
Heneicosan ic acid-m1	FA 21:0	0	0	0	0	0	0	0	0	0	0
Heneicosan ic acid-m2	FA 21:0	0.0711498	0.0805857	0.0772234	0.0510769	0.0368841	0.0491247	0.0572808	0.0502371	0.0625849	0.0588085
Heneicosan ic acid-m3	FA 21:0	0.00853701	0.00275722	0.00252249	0.00151975	0.00150188	0.00237075	0.00488207	0.0053715	0.000849538	0.00366469
Heneicosan ic acid-m4	FA 21:0	0.0212301	0.0177303	0.0323158	0.0261654	0.0222339	0.0270947	0.02996	0.0205434	0.0249002	0.0263656
Heneicosan ic acid-m5	FA 21:0	0	0.00176005	0.00349679	0.00426974	0.000740453	0.00160296	0.00106701	0.00210234	0.00308692	0.00442874
Heneicosan ic acid-m6	FA 21:0	0	0.000267533	0.00477388	0.00415187	0.000977024	0.00170701	0.0025806	0	0.00256708	0.00224173
Heneicosan ic acid-m7	FA 21:0	0	0	0	0	0	0	0	0	0	0
Heneicosan ic acid-m8	FA 21:0	0	0	0	0	0	0	0	0	0	0
Heneicosan ic acid-m9	FA 21:0	0	0	0	0	0	0	0	0	0	0
Heneicosan ic acid-m10	FA 21:0	0	0	0	0	0	0	0	0	0	0
Heneicosan ic acid-m11	FA 21:0	0	0	0	0	0	0	0	0	0	0
Heneicosan ic acid-m12	FA 21:0	0	0	0	0	0	0	0	0	0	0
Heneicosan ic acid-m13	FA 21:0	0	0	0	0	0	0	0	0	0	0
Heneicosan ic acid-m14	FA 21:0	0	0	0	0	0	0	0	0	0	0
Heneicosan ic acid-m15	FA 21:0	0	0	0	0	0	0	0	0	0	0
Heneicosan ic acid-m16	FA 21:0	0	0	0	0	0	0	0	0	0	0
Heneicosan ic acid-m17	FA 21:0	0	0	0	0	0	0	0	0	0	0
Heneicosan ic acid-m18	FA 21:0	0	0	0	0	0	0	0	0	0	0
Heneicosan ic acid-m19	FA 21:0	0	0	0	0	0	0	0	0	0	0
Heneicosan ic acid-m20	FA 21:0	0	0	0	0	0	0	0	0	0	0
Heneicosan ic acid-m21	FA 21:0	0	0	0	0	0	0	0	0	0	0
		0.100917	0.103101	0.120332	0.0871837	0.0623374	0.0819001	0.0957705	0.0782543
4,7,10,13,16,19-Docosahexaenoic acid-m0	FA 22:6	0.848811	0.823671	0.867464	0.847792	0.83731	0.930436	0.814029	0.832861	0.851291	0.847755
4,7,10,13,16,19-Docosahexaenoic acid-m1	FA 22:6	0.151189	0.176329	0.132536	0.152208	0.16269	0.069564	0.185971	0.167139	0.148709	0.152245
4,7,10,13,16,19-Docosahexaenoic acid-m2	FA 22:6	0	0	0	0	0	0	0	0	0	0
4,7,10,13,16,19-Docosahexaenoic acid-m3	FA 22:6	0	0	0	0	0	0	0	0	0	0
4,7,10,13,16,19-Docosahexaenoic acid-m4	FA 22:6	0	0	0	0	0	0	0	0	0	0
4,7,10,13,16,19-Docosahexaenoic acid-m5	FA 22:6	0	0	0	0	0	0	0	0	0	0
4,7,10,13,16,19-Docosahexaenoic acid-m6	FA 22:6	0	0	0	0	0	0	0	0	0	0
4,7,10,13,16,19-Docosahexaenoic acid-m7	FA 22:6	0	0	0	0	0	0	0	0	0	0
4,7,10,13,16,19-Docosahexaenoic acid-m8	FA 22:6	0	0	0	0	0	0	0	0	0	0
4,7,10,13,16,19-Docosahexaenoic acid-m9	FA 22:6	0	0	0	0	0	0	0	0	0	0
4,7,10,13,16,19-Docosahexaenoic acid-m10	FA 22:6	0	0	0	0	0	0	0	0	0	0
4,7,10,13,16,19-Docosahexaenoic acid-m11	FA 22:6	0	0	0	0	0	0	0	0	0	0
4,7,10,13,16,19-Docosahexaenoic acid-m12	FA 22:6	0	0	0	0	0	0	0	0	0	0
4,7,10,13,16,19-Docosahexaenoic acid-m13	FA 22:6	0	0	0	0	0	0	0	0	0	0
4,7,10,13,16,19-Docosahexaenoic acid-m14	FA 22:6	0	0	0	0	0	0	0	0	0	0
4,7,10,13,16,19-Docosahexaenoic acid-m15	FA 22:6	0	0	0	0	0	0	0	0	0	0
4,7,10,13,16,19-Docosahexaenoic acid-m16	FA 22:6	0	0	0	0	0	0	0	0	0	0
4,7,10,13,16,19-Docosahexaenoic acid-m17	FA 22:6	0	0	0	0	0	0	0	0	0	0
4,7,10,13,16,19-Docosahexaenoic acid-m18	FA 22:6	0	0	0	0	0	0	0	0	0	0
4,7,10,13,16,19-Docosahexaenoic acid-m19	FA 22:6	0	0	0	0	0	0	0	0	0	0
4,7,10,13,16,19-Docosahexaenoic acid-m20	FA 22:6	0	0	0	0	0	0	0	0	0	0
4,7,10,13,16,19-Docosahexaenoic acid-m21	FA 22:6	0	0	0	0	0	0	0	0	0	0
4,7,10,13,16,19-Docosahexaenoic acid-m22	FA 22:6	0	0	0	0	0	0	0	0	0	0
		0.151189	0.176329	0.132536	0.152208	0.16269	0.069564	0.185971	0.167139
4,7,10,13,16-Docosahexaenoic acid-m0	FA 22:5	0.953236	0.956049	0.920401	0.91295	0.971196	0.970569	0.918441	0.944769	0.93577	0.93227
4,7,10,13,16-Docosahexaenoic acid-m1	FA 22:5	0	0	0.00987134	0	0	0	0	0	0	0
4,7,10,13,16-Docosahexaenoic acid-m2	FA 22:5	0.0412453	0.0403036	0.0633002	0.0770883	0.0260802	0.0254774	0.0735472	0.0501627	0.0595272	0.0587125
4,7,10,13,16-Docosahexaenoic acid-m3	FA 22:5	0.00528558	0.00336609	0.00627495	0.00943391	0.00272424	0.00395324	0.0078414	0.00483743	0.00445192	0.00892374
4,7,10,13,16-Docosahexaenoic acid-m4	FA 22:5	0	0	0	0	0	0	0	0	0	0
4,7,10,13,16-Docosahexaenoic acid-m5	FA 22:5	0.00023278	0.000281066	0.000152393	0.000527792	0	0	0.000170168	0.00023104	0.000250945	9.33005e-05
4,7,10,13,16-Docosahexaenoic acid-m6	FA 22:5	0	0	0	0	0	0	0	0	0	0
4,7,10,13,16-Docosahexaenoic acid-m7	FA 22:5	0	0	0	0	0	0	0	0	0	0
4,7,10,13,16-Docosahexaenoic acid-m8	FA 22:5	0	0	0	0	0	0	0	0	0	0
4,7,10,13,16-Docosahexaenoic acid-m9	FA 22:5	0	0	0	0	0	0	0	0	0	0
4,7,10,13,16-Docosahexaenoic acid-m10	FA 22:5	0	0	0	0	0	0	0	0	0	0
4,7,10,13,16-Docosahexaenoic acid-m11	FA 22:5	0	0	0	0	0	0	0	0	0	0
4,7,10,13,16-Docosahexaenoic acid-m12	FA 22:5	0	0	0	0	0	0	0	0	0	0
4,7,10,13,16-Docosahexaenoic acid-m13	FA 22:5	0	0	0	0	0	0	0	0	0	0
4,7,10,13,16-Docosahexaenoic acid-m14	FA 22:5	0	0	0	0	0	0	0	0	0	0
4,7,10,13,16-Docosahexaenoic acid-m15	FA 22:5	0	0	0	0	0	0	0	0	0	0
4,7,10,13,16-Docosahexaenoic acid-m16	FA 22:5	0	0	0	0	0	0	0	0	0	0
4,7,10,13,16-Docosahexaenoic acid-m17	FA 22:5	0	0	0	0	0	0	0	0	0	0
4,7,10,13,16-Docosahexaenoic acid-m18	FA 22:5	0	0	0	0	0	0	0	0	0	0
4,7,10,13,16-Docosahexaenoic acid-m19	FA 22:5	0	0	0	0	0	0	0	0	0	0
4,7,10,13,16-Docosahexaenoic acid-m20	FA 22:5	0	0	0	0	0	0	0	0	0	0
4,7,10,13,16-Docosahexaenoic acid-m21	FA 22:5	0	0	0	0	0	0	0	0	0	0
4,7,10,13,16-Docosahexaenoic acid-m22	FA 22:5	0	0	0	0	0	0	0	0	0	0
		0.0467637	0.0439508	0.0795989	0.08705	0.0288045	0.0294306	0.0815588	0.0552312
Adrenic acid-m0	FA 22:4	0.916529	0.927296	0.896243	0.870998	0.937694	0.953413	0.874609	0.89519	0.890958	0.882849
Adrenic acid-m1	FA 22:4	0	0	0.00193086	0.000566449	0	0	0	0	0	0.00523871
Adrenic acid-m2	FA 22:4	0.0833046	0.072297	0.101577	0.126639	0.0623058	0.0463851	0.125011	0.104665	0.108693	0.11161
Adrenic acid-m3	FA 22:4	0	0	0	0	0	0	0	0	0	0
Adrenic acid-m4	FA 22:4	0	0.000367301	0	0.00147074	0	0.000201838	0	0	0.000117884	0
Adrenic acid-m5	FA 22:4	0.000166695	3.99918e-05	0.000249485	0.000326376	0	0	0.000379908	0.000144962	0.000230889	0.000302812
Adrenic acid-m6	FA 22:4	0	0	0	0	0	0	0	0	0	0
Adrenic acid-m7	FA 22:4	0	0	0	0	0	0	0	0	0	0
Adrenic acid-m8	FA 22:4	0	0	0	0	0	0	0	0	0	0
Adrenic acid-m9	FA 22:4	0	0	0	0	0	0	0	0	0	0
Adrenic acid-m10	FA 22:4	0	0	0	0	0	0	0	0	0	0
Adrenic acid-m11	FA 22:4	0	0	0	0	0	0	0	0	0	0
Adrenic acid-m12	FA 22:4	0	0	0	0	0	0	0	0	0	0
Adrenic acid-m13	FA 22:4	0	0	0	0	0	0	0	0	0	0
Adrenic acid-m14	FA 22:4	0	0	0	0	0	0	0	0	0	0
Adrenic acid-m15	FA 22:4	0	0	0	0	0	0	0	0	0	0
Adrenic acid-m16	FA 22:4	0	0	0	0	0	0	0	0	0	0
Adrenic acid-m17	FA 22:4	0	0	0	0	0	0	0	0	0	0
Adrenic acid-m18	FA 22:4	0	0	0	0	0	0	0	0	0	0
Adrenic acid-m19	FA 22:4	0	0	0	0	0	0	0	0	0	0
Adrenic acid-m20	FA 22:4	0	0	0	0	0	0	0	0	0	0
Adrenic acid-m21	FA 22:4	0	0	0	0	0	0	0	0	0	0
Adrenic acid-m22	FA 22:4	0	0	0	0	0	0	0	0	0	0
		0.0834713	0.0727043	0.103757	0.129002	0.0623058	0.0465869	0.125391	0.10481
13,16,19-Docosatrienoic acid-m0	FA 22:3	0.807975	0.715115	0.743158	0.734366	0.806348	0.758694	0.673655	0.778439	0.7112	0.700307
13,16,19-Docosatrienoic acid-m1	FA 22:3	0.0691227	0.149173	0.114013	0.083908	0.0835202	0.126583	0.131342	0.0620216	0.134862	0.14196
13,16,19-Docosatrienoic acid-m2	FA 22:3	0.121286	0.132333	0.140989	0.174883	0.10942	0.112756	0.19487	0.159058	0.152552	0.154062
13,16,19-Docosatrienoic acid-m3	FA 22:3	0.000379959	0.000999118	0	0	0.000506285	0.00125396	0	0.000129567	0	0
13,16,19-Docosatrienoic acid-m4	FA 22:3	0.000735142	0.00209087	0.000907951	0.00602691	0	0	0	0	0.000339903	0.00305374
13,16,19-Docosatrienoic acid-m5	FA 22:3	0.000286772	0.000131147	0	0	0	0	5.16806e-06	2.18021e-05	0.00035495	0
13,16,19-Docosatrienoic acid-m6	FA 22:3	0.000106296	6.07245e-05	0	0.000202886	0	1.45072e-05	5.78775e-05	7.2297e-06	9.87204e-05	7.86904e-05
13,16,19-Docosatrienoic acid-m7	FA 22:3	0	0	0	0	0	0	0	0	0	0
13,16,19-Docosatrienoic acid-m8	FA 22:3	0.000108364	9.79659e-05	0.000803559	0.000560856	0.000204946	0.000698907	7.03534e-05	0.000322266	0.000549278	0.000461077
13,16,19-Docosatrienoic acid-m9	FA 22:3	0	0	0.000118488	5.1849e-05	0	0	0	0	4.28316e-05	7.70051e-05
13,16,19-Docosatrienoic acid-m10	FA 22:3	0	0	1.07037e-05	0	0	0	0	0	0	0
13,16,19-Docosatrienoic acid-m11	FA 22:3	0	0	0	0	0	0	0	0	0	0
13,16,19-Docosatrienoic acid-m12	FA 22:3	0	0	0	0	0	0	0	0	0	0
13,16,19-Docosatrienoic acid-m13	FA 22:3	0	0	0	0	0	0	0	0	0	0
13,16,19-Docosatrienoic acid-m14	FA 22:3	0	0	0	0	0	0	0	0	0	0
13,16,19-Docosatrienoic acid-m15	FA 22:3	0	0	0	0	0	0	0	0	0	0
13,16,19-Docosatrienoic acid-m16	FA 22:3	0	0	0	0	0	0	0	0	0	0
13,16,19-Docosatrienoic acid-m17	FA 22:3	0	0	0	0	0	0	0	0	0	0
13,16,19-Docosatrienoic acid-m18	FA 22:3	0	0	0	0	0	0	0	0	0	0
13,16,19-Docosatrienoic acid-m19	FA 22:3	0	0	0	0	0	0	0	0	0	0
13,16,19-Docosatrienoic acid-m20	FA 22:3	0	0	0	0	0	0	0	0	0	0
13,16,19-Docosatrienoic acid-m21	FA 22:3	0	0	0	0	0	0	0	0	0	0
13,16,19-Docosatrienoic acid-m22	FA 22:3	0	0	0	0	0	0	0	0	0	0
		0.192025	0.284885	0.256842	0.265634	0.193652	0.241306	0.326345	0.221561
13,16-docosadienoic acid-m0	FA 22:2	0.716687	0.740279	0.74747	0.749275	0.776023	0.775482	0.702663	0.743421	0.727936	0.722603
13,16-docosadienoic acid-m1	FA 22:2	0	0	0	0	0	0	0	0	0.000221921	0.0033832
13,16-docosadienoic acid-m2	FA 22:2	0.257602	0.237004	0.224874	0.210557	0.207761	0.208966	0.265824	0.23285	0.240002	0.243628
13,16-docosadienoic acid-m3	FA 22:2	0	0	0	0	0	0	0	0	0	0
13,16-docosadienoic acid-m4	FA 22:2	0.0230957	0.0196645	0.0267959	0.0374242	0.0161079	0.0148309	0.0305423	0.0230325	0.0303705	0.0276657
13,16-docosadienoic acid-m5	FA 22:2	0.000369288	0.00123642	0	7.67593e-05	0	0.000461863	0.000462812	0	0.000234278	0.00145415
13,16-docosadienoic acid-m6	FA 22:2	0.000288268	0.000313136	0.000513517	0.00170117	0.000108348	0.000259409	0.000507827	0.000696093	0.000600376	0.000528967
13,16-docosadienoic acid-m7	FA 22:2	0	0	0	0	0	0	0	0	0	0
13,16-docosadienoic acid-m8	FA 22:2	0.000406922	0.000273266	0	0	0	0	0	0	0	0
13,16-docosadienoic acid-m9	FA 22:2	0	0	0	0	0	0	0	0	0	0
13,16-docosadienoic acid-m10	FA 22:2	0	0	0	0	0	0	0	0	0	0
13,16-docosadienoic acid-m11	FA 22:2	0	0	0	0	0	0	0	0	0	0
13,16-docosadienoic acid-m12	FA 22:2	0	0	0	0	0	0	0	0	0	0
13,16-docosadienoic acid-m13	FA 22:2	0	0	0	0	0	0	0	0	0	0
13,16-docosadienoic acid-m14	FA 22:2	0	0	0	0	0	0	0	0	0	0
13,16-docosadienoic acid-m15	FA 22:2	0	0	0	0	0	0	0	0	0	0
13,16-docosadienoic acid-m16	FA 22:2	0	0	0	0	0	0	0	0	0	0
13,16-docosadienoic acid-m17	FA 22:2	0	0	0	0	0	0	0	0	0	0
13,16-docosadienoic acid-m18	FA 22:2	0	0	0	0	0	0	0	0	0	0
13,16-docosadienoic acid-m19	FA 22:2	0	0	0	0	0	0	0	0	0	0
13,16-docosadienoic acid-m20	FA 22:2	0	0	0	0	0	0	0	0	0	0
13,16-docosadienoic acid-m21	FA 22:2	0	0	0	0	0	0	0	0	0	0
13,16-docosadienoic acid-m22	FA 22:2	0	0	0	0	0	0	0	0	0	0
		0.281762	0.258491	0.252183	0.249759	0.223977	0.224518	0.297337	0.256579
Erucic acid-m0	FA 22:1	0.459169	0.461755	0.492912	0.490623	0.543988	0.572666	0.505117	0.517551	0.519182	0.515404
Erucic acid-m1	FA 22:1	0.121338	0.112096	0.12564	0.13553	0.141953	0.146133	0.127073	0.139456	0.123441	0.119065
Erucic acid-m2	FA 22:1	0.23089	0.255745	0.174872	0.1589	0.140715	0.127032	0.145057	0.149492	0.154022	0.163704
Erucic acid-m3	FA 22:1	0	0	0	0	0	0	0	0	0	0
Erucic acid-m4	FA 22:1	0.107564	0.0966603	0.149818	0.15924	0.127335	0.112738	0.139994	0.129573	0.14113	0.136321
Erucic acid-m5	FA 22:1	1.31596e-05	0.00154859	0.00130171	0.00146357	0	0.00010106	0.00215938	0.000107724	0.00180841	0.00321933
Erucic acid-m6	FA 22:1	0.0057188	0.00501546	0.0104372	0.00962118	0.00747717	0.00621097	0.0096583	0.00796318	0.00705854	0.00844857
Erucic acid-m7	FA 22:1	0.00181744	0.00176965	0.0021426	0.00278532	0.00193829	0.00232454	0.00225588	0.00139978	0.00275756	0.00231798
Erucic acid-m8	FA 22:1	0.00620776	0.00507675	0.000321638	0.000295839	0	0	6.54541e-05	0	0.00123159	0.00131188
Erucic acid-m9	FA 22:1	0.000399292	0.00043914	4.60479e-05	5.24115e-05	0	0	1.53197e-05	0	0.000257244	0.000195097
Erucic acid-m10	FA 22:1	0.0100627	0.00900904	0.000564375	0.000482377	0.000166054	0.000221561	0.000663494	0.000390128	0.00208446	0.00261103
Erucic acid-m11	FA 22:1	0.00370198	0.00287656	0.000370607	0.000410519	0.000216596	0.000176513	0.000535947	0.000351906	0.000817248	0.000708937
Erucic acid-m12	FA 22:1	0.00852688	0.00764372	0.00116546	0.000792678	0.000538814	0.000516824	0.00146406	0.000976584	0.00269711	0.00283759
Erucic acid-m13	FA 22:1	0.00634743	0.00567923	0.00133708	0.00122651	0.0010904	0.000891011	0.00213362	0.00145969	0.00235483	0.00252358
Erucic acid-m14	FA 22:1	0.00975706	0.00895476	0.00286879	0.00222832	0.00216713	0.00180614	0.00442141	0.00282279	0.00416599	0.00418255
Erucic acid-m15	FA 22:1	0.00599718	0.00489627	0.00364052	0.00288617	0.00254653	0.00225048	0.00591039	0.00386405	0.00385354	0.00405101
Erucic acid-m16	FA 22:1	0.0154977	0.0146286	0.0116897	0.00956519	0.00905511	0.00797845	0.0176329	0.0129398	0.0115726	0.0118142
Erucic acid-m17	FA 22:1	0.000354714	0.000312777	0.00181115	0.00219649	0.00186237	0.00187711	0.00319049	0.00268553	0.0019285	0.00207571
Erucic acid-m18	FA 22:1	0.00436962	0.00390182	0.00761466	0.00765904	0.00733585	0.00647974	0.0124132	0.0105759	0.00761568	0.00754783
Erucic acid-m19	FA 22:1	0.000838458	0.000661168	0.00328062	0.00363388	0.00264871	0.0025236	0.00566024	0.00389621	0.00321622	0.00348698
Erucic acid-m20	FA 22:1	0.00116479	0.0011105	0.00573359	0.0066623	0.00579081	0.00532759	0.00937619	0.00919654	0.00566797	0.00531022
Erucic acid-m21	FA 22:1	0.000140821	0.00012518	0.000781022	0.00119734	0.00119548	0.000897946	0.00228569	0.00187231	0.00149206	0.00108759
Erucic acid-m22	FA 22:1	0.000122762	9.39119e-05	0.0016513	0.00254843	0.00198049	0.00184653	0.00291655	0.00342632	0.00164493	0.00177654
		0.540831	0.538245	0.507088	0.509377	0.456012	0.427334	0.494883	0.482449
Behenic acid-m0	FA 22:0	0.738615	0.739299	0.735462	0.791617	0.709603	0.722996	0.655984	0.75057	0.734548	0.73522
Behenic acid-m1	FA 22:0	0.0714435	0.0753017	0.0822045	0.100182	0.0722886	0.114519	0.0560508	0.0343955	0.0922577	0.104704
Behenic acid-m2	FA 22:0	0.062676	0.0639865	0.0440625	0.015653	0.0344498	0.0107471	0.0523963	0.0408657	0.0318023	0.0251103
Behenic acid-m3	FA 22:0	0.00918147	0.0102124	0.0110412	0.0131972	0.0120394	0.0127875	0.0148258	0.015049	0.0130251	0.0116083
Behenic acid-m4	FA 22:0	0.0309367	0.0284464	0.0515756	0.0319858	0.0534112	0.0454747	0.0579993	0.0402409	0.0450077	0.0429574
Behenic acid-m5	FA 22:0	0.00206748	0.000435139	0.00475454	0.00294029	0.00618003	0.00283643	0.0114029	0.00996482	0.00113937	0.00326867
Behenic acid-m6	FA 22:0	0.0108392	0.0121793	0.0256391	0.0179759	0.0361572	0.0299067	0.0352522	0.0290327	0.0221512	0.0218667
Behenic acid-m7	FA 22:0	0	0	0	0	0	0	0	0	0	0
Behenic acid-m8	FA 22:0	0.0060972	0.00601664	0	0.000388194	0	0	0.000507993	0	0.00107351	0.00128884
Behenic acid-m9	FA 22:0	0.00148033	0.00130224	0	0	0	0	0	0	0	0.000114071
Behenic acid-m10	FA 22:0	0.00596326	0.00608594	0.00012256	9.62449e-06	0	0	0.000429286	0	0.00093756	0.00123165
Behenic acid-m11	FA 22:0	0.00231949	0.00225012	0	6.36155e-05	0.000129271	3.71075e-05	0.000374648	0.000167484	0.000304049	0.000267167
Behenic acid-m12	FA 22:0	0.00984017	0.00957564	0.00121008	0.000211979	0.00110216	0.000802904	0.00268268	0.000844831	0.0032447	0.00179204
Behenic acid-m13	FA 22:0	0.00590389	0.00599413	0.00156495	0.000702856	0.00219091	0.00163646	0.00397153	0.00216615	0.00223612	0.00272477
Behenic acid-m14	FA 22:0	0.0212144	0.018037	0.00700204	0.00324412	0.0066226	0.00577275	0.0148542	0.00863557	0.00791535	0.00685858
Behenic acid-m15	FA 22:0	0.00198581	0.00162521	0.00116814	0.000542064	0.00209278	0.00265317	0.0043806	0.00260477	0.00275221	0.00153023
Behenic acid-m16	FA 22:0	0.00997344	0.00963795	0.00908929	0.00477176	0.0115967	0.00877601	0.0175498	0.0124441	0.00866714	0.00869005
Behenic acid-m17	FA 22:0	0.00176448	0.00143553	0.00277088	0.00144396	0.00865577	0.00449324	0.0106334	0.00638913	0.00502209	0.00474679
Behenic acid-m18	FA 22:0	0.0056998	0.00565814	0.00871015	0.00584852	0.0164326	0.0129904	0.0231337	0.0161032	0.0110752	0.00974506
Behenic acid-m19	FA 22:0	0.00095436	0.00128795	0.00415356	0.00243253	0.0085851	0.00805639	0.0128249	0.00835851	0.00594929	0.00496157
Behenic acid-m20	FA 22:0	0.000966516	0.00123342	0.00635778	0.00392718	0.0112093	0.00951301	0.016299	0.0140036	0.00684464	0.00736703
Behenic acid-m21	FA 22:0	0	0	0.00100426	0.00117945	0.00301917	0.002621	0.00303602	0.0031296	0.00164908	0.00162517
Behenic acid-m22	FA 22:0	7.74904e-05	0	0.00210716	0.00168332	0.00423499	0.00337952	0.0054114	0.00503427	0.00239736	0.00232158
		0.261385	0.260701	0.264538	0.208383	0.290397	0.277004	0.344016	0.24943
tricosadienoic acid-m0	FA 23:1	0.833515	0.854978	0.883504	0.910739	0.965251	0.95698	0.906275	0.932628	0.897202	0.892099
tricosadienoic acid-m1	FA 23:1	0	0	0	0	0	0	0	0	0	0
tricosadienoic acid-m2	FA 23:1	0.137962	0.115135	0.0742338	0.0379818	0.0218027	0.0276889	0.0594306	0.0381155	0.067862	0.0739117
tricosadienoic acid-m3	FA 23:1	0	0	0	0.000934028	0	0	0	0	0	0
tricosadienoic acid-m4	FA 23:1	0.0257193	0.0269683	0.0359687	0.0404785	0.011838	0.0144291	0.0297753	0.0270588	0.0299666	0.0294293
tricosadienoic acid-m5	FA 23:1	0.001081	0	0.00109719	0.0010868	0	0.000132829	0.00158159	0	0.000522529	0
tricosadienoic acid-m6	FA 23:1	0.00163765	0.00291905	0.00514393	0.00810424	0.00110821	0.00076893	0.00293782	0.00219733	0.00444715	0.00455959
tricosadienoic acid-m7	FA 23:1	0	0	0	0.000609138	0	0	0	0	0	0
tricosadienoic acid-m8	FA 23:1	8.53016e-05	0	5.20737e-05	6.61714e-05	0	0	0	0	0	0
tricosadienoic acid-m9	FA 23:1	0	0	0	0	0	0	0	0	0	0
tricosadienoic acid-m10	FA 23:1	0	0	0	0	0	0	0	0	0	0
tricosadienoic acid-m11	FA 23:1	0	0	0	0	0	0	0	0	0	0
tricosadienoic acid-m12	FA 23:1	0	0	0	0	0	0	0	0	0	0
tricosadienoic acid-m13	FA 23:1	0	0	0	0	0	0	0	0	0	0
tricosadienoic acid-m14	FA 23:1	0	0	0	0	0	0	0	0	0	0
tricosadienoic acid-m15	FA 23:1	0	0	0	0	0	0	0	0	0	0
tricosadienoic acid-m16	FA 23:1	0	0	0	0	0	0	0	0	0	0
tricosadienoic acid-m17	FA 23:1	0	0	0	0	0	0	0	0	0	0
tricosadienoic acid-m18	FA 23:1	0	0	0	0	0	0	0	0	0	0
tricosadienoic acid-m19	FA 23:1	0	0	0	0	0	0	0	0	0	0
tricosadienoic acid-m20	FA 23:1	0	0	0	0	0	0	0	0	0	0
tricosadienoic acid-m21	FA 23:1	0	0	0	0	0	0	0	0	0	0
tricosadienoic acid-m22	FA 23:1	0	0	0	0	0	0	0	0	0	0
tricosadienoic acid-m23	FA 23:1	0	0	0	0	0	0	0	0	0	0
Tricosanoic acid-m0	FA 23:0	0.987881	0.988208	0.978998	0.985105	0.993116	0.991819	0.984994	0.993506	0.986962	0.988591
Tricosanoic acid-m1	FA 23:0	0	0	0	0	0	0	0	0	0	0
Tricosanoic acid-m2	FA 23:0	0.00254012	0.00123343	0.00309053	0	0	0	0	0	0	0
Tricosanoic acid-m3	FA 23:0	0.00186143	0.00168086	0.00107006	0.00173161	0	0	0.00139855	0	0.000862705	0.00108137
Tricosanoic acid-m4	FA 23:0	0.00771707	0.0075361	0.0125927	0.00917339	0.00464675	0.00635731	0.0105769	0.00622467	0.00779878	0.00779561
Tricosanoic acid-m5	FA 23:0	0	0.000831333	9.57338e-05	0.000665668	0.00107487	0	0.00080119	0	0.00187933	0.000454159
Tricosanoic acid-m6	FA 23:0	0	0.000510038	0.00401262	0.00308083	0.00107235	0.00182415	0.00209735	0.000269232	0.00246972	0.0020783
Tricosanoic acid-m7	FA 23:0	0	0	0.000140139	0.000243013	9.00315e-05	0	0.000131507	0	2.7191e-05	0
Tricosanoic acid-m8	FA 23:0	0	0	0	0	0	0	0	0	0	0
Tricosanoic acid-m9	FA 23:0	0	0	0	0	0	0	0	0	0	0
Tricosanoic acid-m10	FA 23:0	0	0	0	0	0	0	0	0	0	0
Tricosanoic acid-m11	FA 23:0	0	0	0	0	0	0	0	0	0	0
Tricosanoic acid-m12	FA 23:0	0	0	0	0	0	0	0	0	0	0
Tricosanoic acid-m13	FA 23:0	0	0	0	0	0	0	0	0	0	0
Tricosanoic acid-m14	FA 23:0	0	0	0	0	0	0	0	0	0	0
Tricosanoic acid-m15	FA 23:0	0	0	0	0	0	0	0	0	0	0
Tricosanoic acid-m16	FA 23:0	0	0	0	0	0	0	0	0	0	0
Tricosanoic acid-m17	FA 23:0	0	0	0	0	0	0	0	0	0	0
Tricosanoic acid-m18	FA 23:0	0	0	0	0	0	0	0	0	0	0
Tricosanoic acid-m19	FA 23:0	0	0	0	0	0	0	0	0	0	0
Tricosanoic acid-m20	FA 23:0	0	0	0	0	0	0	0	0	0	0
Tricosanoic acid-m21	FA 23:0	0	0	0	0	0	0	0	0	0	0
Tricosanoic acid-m22	FA 23:0	0	0	0	0	0	0	0	0	0	0
Tricosanoic acid-m23	FA 23:0	0	0	0	0	0	0	0	0	0	0
Tetracosatetraenoic acid-m0	FA 24:4	0.885847	0.890218	0.94955	0.910986	0.869087	0.935892	0.917614	0.916832	0.944369	0.944574
Tetracosatetraenoic acid-m1	FA 24:4	0.0594063	0.0562101	0.0231195	0	0.130913	0.063953	0.0610416	0.0715032	0	0
Tetracosatetraenoic acid-m2	FA 24:4	0.0340011	0.0348701	0.0232873	0.0594583	0	0	0.0101065	0.00270036	0.035515	0.0388172
Tetracosatetraenoic acid-m3	FA 24:4	0.0159069	0.0139162	0.00139432	0.0106118	0	0.00015543	0.0112374	0.00896396	0.0148163	0.0105462
Tetracosatetraenoic acid-m4	FA 24:4	0.00483874	0.00478563	0.00264877	0.0189441	0	0	0	0	0.00529929	0.00606301
Tetracosatetraenoic acid-m5	FA 24:4	0	0	0	0	0	0	0	0	0	0
Tetracosatetraenoic acid-m6	FA 24:4	0	0	0	0	0	0	0	0	0	0
Tetracosatetraenoic acid-m7	FA 24:4	0	0	0	0	0	0	0	0	0	0
Tetracosatetraenoic acid-m8	FA 24:4	0	0	0	0	0	0	0	0	0	0
Tetracosatetraenoic acid-m9	FA 24:4	0	0	0	0	0	0	0	0	0	0
Tetracosatetraenoic acid-m10	FA 24:4	0	0	0	0	0	0	0	0	0	0
Tetracosatetraenoic acid-m11	FA 24:4	0	0	0	0	0	0	0	0	0	0
Tetracosatetraenoic acid-m12	FA 24:4	0	0	0	0	0	0	0	0	0	0
Tetracosatetraenoic acid-m13	FA 24:4	0	0	0	0	0	0	0	0	0	0
Tetracosatetraenoic acid-m14	FA 24:4	0	0	0	0	0	0	0	0	0	0
Tetracosatetraenoic acid-m15	FA 24:4	0	0	0	0	0	0	0	0	0	0
Tetracosatetraenoic acid-m16	FA 24:4	0	0	0	0	0	0	0	0	0	0
Tetracosatetraenoic acid-m17	FA 24:4	0	0	0	0	0	0	0	0	0	0
Tetracosatetraenoic acid-m18	FA 24:4	0	0	0	0	0	0	0	0	0	0
Tetracosatetraenoic acid-m19	FA 24:4	0	0	0	0	0	0	0	0	0	0
Tetracosatetraenoic acid-m20	FA 24:4	0	0	0	0	0	0	0	0	0	0
Tetracosatetraenoic acid-m21	FA 24:4	0	0	0	0	0	0	0	0	0	0
Tetracosatetraenoic acid-m22	FA 24:4	0	0	0	0	0	0	0	0	0	0
Tetracosatetraenoic acid-m23	FA 24:4	0	0	0	0	0	0	0	0	0	0
Tetracosatetraenoic acid-m24	FA 24:4	0	0	0	0	0	0	0	0	0	0
Tetracosatrienoic acid-m0	FA 24:3	0.656666	0.669531	0.658054	0.613745	0.717249	0.715201	0.611748	0.637184	0.647143	0.655694
Tetracosatrienoic acid-m1	FA 24:3	0.187714	0.182866	0.183764	0.171256	0.19761	0.196995	0.171005	0.17038	0.187181	0.183621
Tetracosatrienoic acid-m2	FA 24:3	0.126123	0.118397	0.114084	0.152624	0.0521539	0.0656724	0.158984	0.137194	0.123486	0.117103
Tetracosatrienoic acid-m3	FA 24:3	0.00272204	0.00210713	0.00599072	0	0.00882385	0.00304204	0.00725247	0.00793675	0	0
Tetracosatrienoic acid-m4	FA 24:3	0.0265937	0.0270986	0.0379508	0.060425	0.0241633	0.0190892	0.0509016	0.0473066	0.0415039	0.0426249
Tetracosatrienoic acid-m5	FA 24:3	0	0	0	0	0	0	0	0	0	0
Tetracosatrienoic acid-m6	FA 24:3	0.000181353	0	0	0.00195016	0	0	0.000109742	0	0.00050427	0.000957308
Tetracosatrienoic acid-m7	FA 24:3	0	0	0.0001558	0	0	0	0	0	0.000180895	0
Tetracosatrienoic acid-m8	FA 24:3	0	0	0	0	0	0	0	0	0	0
Tetracosatrienoic acid-m9	FA 24:3	0	0	0	0	0	0	0	0	0	0
Tetracosatrienoic acid-m10	FA 24:3	0	0	0	0	0	0	0	0	0	0
Tetracosatrienoic acid-m11	FA 24:3	0	0	0	0	0	0	0	0	0	0
Tetracosatrienoic acid-m12	FA 24:3	0	0	0	0	0	0	0	0	0	0
Tetracosatrienoic acid-m13	FA 24:3	0	0	0	0	0	0	0	0	0	0
Tetracosatrienoic acid-m14	FA 24:3	0	0	0	0	0	0	0	0	0	0
Tetracosatrienoic acid-m15	FA 24:3	0	0	0	0	0	0	0	0	0	0
Tetracosatrienoic acid-m16	FA 24:3	0	0	0	0	0	0	0	0	0	0
Tetracosatrienoic acid-m17	FA 24:3	0	0	0	0	0	0	0	0	0	0
Tetracosatrienoic acid-m18	FA 24:3	0	0	0	0	0	0	0	0	0	0
Tetracosatrienoic acid-m19	FA 24:3	0	0	0	0	0	0	0	0	0	0
Tetracosatrienoic acid-m20	FA 24:3	0	0	0	0	0	0	0	0	0	0
Tetracosatrienoic acid-m21	FA 24:3	0	0	0	0	0	0	0	0	0	0
Tetracosatrienoic acid-m22	FA 24:3	0	0	0	0	0	0	0	0	0	0
Tetracosatrienoic acid-m23	FA 24:3	0	0	0	0	0	0	0	0	0	0
Tetracosatrienoic acid-m24	FA 24:3	0	0	0	0	0	0	0	0	0	0
Tetracosadienoic acid-m0	FA 24:2	0.739101	0.628201	0.734924	0.733017	0.783931	0.824746	0.744366	0.705677	0.753629	0.766903
Tetracosadienoic acid-m1	FA 24:2	0.0988999	0.181383	0.187483	0.18892	0.161902	0.118493	0.0947177	0.166453	0.0975617	0.10276
Tetracosadienoic acid-m2	FA 24:2	0.130783	0.147472	0.00929548	0	0.0303451	0.0330852	0.105332	0.0774302	0.100353	0.086262
Tetracosadienoic acid-m3	FA 24:2	0	0	0.00648651	0.0120483	0	0	0	0	0	0
Tetracosadienoic acid-m4	FA 24:2	0.0261447	0.0343882	0.0415865	0.0385908	0.0169072	0.0169384	0.0390801	0.035425	0.0339057	0.0306923
Tetracosadienoic acid-m5	FA 24:2	0.000271566	0.00108665	0.00329904	0.00267402	0.000915832	0.00045373	0.00166017	0.00171852	0.00126376	0.00139457
Tetracosadienoic acid-m6	FA 24:2	0.00460862	0.00696696	0.0168166	0.0242422	0.00585464	0.00612839	0.0142294	0.013297	0.0119224	0.010581
Tetracosadienoic acid-m7	FA 24:2	5.81705e-05	0.000155695	0	0	0	0	0.000554026	0	0.000955026	0.000767391
Tetracosadienoic acid-m8	FA 24:2	0.000133074	0.000346744	0.000108858	0.000507858	0.000144018	0.000155014	6.05441e-05	0	0.000409065	0.000639545
Tetracosadienoic acid-m9	FA 24:2	0	0	0	0	0	0	0	0	0	0
Tetracosadienoic acid-m10	FA 24:2	0	0	0	0	0	0	0	0	0	0
Tetracosadienoic acid-m11	FA 24:2	0	0	0	0	0	0	0	0	0	0
Tetracosadienoic acid-m12	FA 24:2	0	0	0	0	0	0	0	0	0	0
Tetracosadienoic acid-m13	FA 24:2	0	0	0	0	0	0	0	0	0	0
Tetracosadienoic acid-m14	FA 24:2	0	0	0	0	0	0	0	0	0	0
Tetracosadienoic acid-m15	FA 24:2	0	0	0	0	0	0	0	0	0	0
Tetracosadienoic acid-m16	FA 24:2	0	0	0	0	0	0	0	0	0	0
Tetracosadienoic acid-m17	FA 24:2	0	0	0	0	0	0	0	0	0	0
Tetracosadienoic acid-m18	FA 24:2	0	0	0	0	0	0	0	0	0	0
Tetracosadienoic acid-m19	FA 24:2	0	0	0	0	0	0	0	0	0	0
Tetracosadienoic acid-m20	FA 24:2	0	0	0	0	0	0	0	0	0	0
Tetracosadienoic acid-m21	FA 24:2	0	0	0	0	0	0	0	0	0	0
Tetracosadienoic acid-m22	FA 24:2	0	0	0	0	0	0	0	0	0	0
Tetracosadienoic acid-m23	FA 24:2	0	0	0	0	0	0	0	0	0	0
Tetracosadienoic acid-m24	FA 24:2	0	0	0	0	0	0	0	0	0	0
Nervonic acid-m0	FA 24:1	0.791299	0.783348	0.832318	0.862699	0.912491	0.917196	0.829289	0.876043	0.837828	0.846962
Nervonic acid-m1	FA 24:1	0	0	0	0	0	0	0	0	0	0
Nervonic acid-m2	FA 24:1	0.10612	0.105702	0.034199	0.0133854	0.0165153	0.0143067	0.0392402	0.017324	0.0406251	0.0320028
Nervonic acid-m3	FA 24:1	0.000292727	0.00185077	0.0104	0.010511	0.00392183	0.00333406	0.00442846	0.00751414	0.00906074	0.010108
Nervonic acid-m4	FA 24:1	0.0647536	0.0696976	0.0693094	0.0575689	0.0378939	0.0365723	0.0688668	0.0483545	0.0678346	0.0645161
Nervonic acid-m5	FA 24:1	0.00220517	0.00333489	0.00514365	0.00626938	0.00233621	0.00196449	0.00296714	0.00402118	0	0.00292084
Nervonic acid-m6	FA 24:1	0.0114749	0.0111972	0.0264228	0.028077	0.0147606	0.014623	0.026384	0.0226946	0.0237539	0.0221612
Nervonic acid-m7	FA 24:1	0.00287732	0.00298392	0.00647387	0.00625279	0.00319415	0.00322571	0.00587527	0.00573812	0.00411213	0.00542001
Nervonic acid-m8	FA 24:1	0.000923704	0.0008079	0.000976152	0.00148652	0.000655487	0.000682413	0.00113572	0.000722246	0.00145234	0.000972062
Nervonic acid-m9	FA 24:1	0.000558199	0.000816718	0.000643209	0.000713685	0.000151505	4.91272e-05	0.000137084	5.65447e-05	0.000441977	0.000265505
Nervonic acid-m10	FA 24:1	0.001712	0.0018324	4.62199e-05	0	0	0	0	0	0.000430836	0.000413473
Nervonic acid-m11	FA 24:1	0.0011788	0.00141344	8.92124e-05	2.72089e-05	0	0	0	0	0.000278703	0.000252408
Nervonic acid-m12	FA 24:1	0.00262773	0.00271143	0.000235048	0.00021534	1.8344e-05	4.45504e-05	0.000280714	7.24812e-05	0.000975304	0.00116049
Nervonic acid-m13	FA 24:1	0.00172932	0.00178874	0.0002011	0.00017479	3.60016e-05	0.000118925	0.00027128	0.000227504	0.000251176	0.000325404
Nervonic acid-m14	FA 24:1	0.00364332	0.0039137	0.000921084	0.000557436	0.000325758	0.000387588	0.000928628	0.000700876	0.00131227	0.00110969
Nervonic acid-m15	FA 24:1	0.00112216	0.00102499	0.000878129	0.000554016	0.000332854	0.000206299	0.00115584	0.000562971	0.000576112	0.000806971
Nervonic acid-m16	FA 24:1	0.00340658	0.00332023	0.00159264	0.00124931	0.000854576	0.000814082	0.00228342	0.00180161	0.00193447	0.00173588
Nervonic acid-m17	FA 24:1	0.000562417	0.000680032	0.000929272	0.000748585	0.000603136	0.000662054	0.00147041	0.00104296	0.000833973	0.000871166
Nervonic acid-m18	FA 24:1	0.00215142	0.00219019	0.0026148	0.00227033	0.0013538	0.00142347	0.00420251	0.00328071	0.00231824	0.00206643
Nervonic acid-m19	FA 24:1	0.000247651	0.000345398	0.000956212	0.000953979	0.000628858	0.000680092	0.00160454	0.00129041	0.000949337	0.000984848
Nervonic acid-m20	FA 24:1	0.000863444	0.000742254	0.00264572	0.00249044	0.00174631	0.00160352	0.0042488	0.0038403	0.00232401	0.00214605
Nervonic acid-m21	FA 24:1	9.89374e-05	0.000122936	0.000610541	0.000837143	0.000420481	0.000359701	0.00118601	0.001012	0.000474642	0.000609382
Nervonic acid-m22	FA 24:1	0.000135543	0.000174917	0.00149777	0.0017358	0.00111539	0.00113611	0.0024342	0.00233506	0.00138096	0.00141003
Nervonic acid-m23	FA 24:1	0	0	0.000352714	0.000396709	0.000189086	0.000236787	0.000711472	0.000607876	0.000361477	0.000227644
Nervonic acid-m24	FA 24:1	1.68023e-05	0	0.000543263	0.000824669	0.000455355	0.000373539	0.000898511	0.000756826	0.000490112	0.00055132
Lignoceric acid-m0	FA 24:0	0.917802	0.922166	0.89605	0.952551	0.911041	0.903535	0.872979	0.917918	0.917129	0.912339
Lignoceric acid-m1	FA 24:0	0	0	0	0	0	0	0	0	0	0
Lignoceric acid-m2	FA 24:0	0.0145746	0.0129813	0.00835484	0	0	0	0.0021637	0	0.00700007	0.00519996
Lignoceric acid-m3	FA 24:0	0.0130066	0.0115471	0.0100872	0.00647683	0.0100123	0.00936028	0.0114157	0.0091503	0.0106259	0.0119642
Lignoceric acid-m4	FA 24:0	0.0241382	0.0224659	0.0362822	0.0169591	0.0219059	0.0211086	0.0287551	0.0181481	0.0201922	0.023143
Lignoceric acid-m5	FA 24:0	0.000612576	0.00123791	0.00110393	0	0.00301615	0.00485885	0.00171774	0.00147404	0.00366185	0.00284435
Lignoceric acid-m6	FA 24:0	0.00912198	0.00646239	0.0234624	0.0125541	0.0193966	0.019568	0.0223593	0.015239	0.012439	0.0167989
Lignoceric acid-m7	FA 24:0	0	0.00022788	0.000525963	0.000236514	0.00316978	0.0029195	0.00308555	0.00126073	0.00192803	0.000278009
Lignoceric acid-m8	FA 24:0	0.00103191	0.00109848	0.00397798	0.00308902	0.00402849	0.00477379	0.00491487	0.00391749	0.00358995	0.0039015
Lignoceric acid-m9	FA 24:0	0.00026581	4.83539e-05	0	0	0	5.48264e-06	0	0	0	0
Lignoceric acid-m10	FA 24:0	0.00168356	0.00194887	0	0	0	0	8.73368e-05	0	0.000148962	0.000122767
Lignoceric acid-m11	FA 24:0	0.000438571	0.000547796	1.77309e-05	0	0	0	0	0	0.000122927	5.81452e-05
Lignoceric acid-m12	FA 24:0	0.00246821	0.00280134	9.76014e-05	0.000137834	0	9.15647e-05	0.000320717	5.86055e-05	0.000459842	0.000323371
Lignoceric acid-m13	FA 24:0	0.000819306	0.00127334	9.46665e-05	0	0.000174538	0.000139224	0.000406924	4.59827e-05	0.000170227	0.000277175
Lignoceric acid-m14	FA 24:0	0.00361333	0.00379668	0.000660566	0.000151463	0.000581083	0.00090594	0.00239566	0.0007012	0.00127627	0.00137638
Lignoceric acid-m15	FA 24:0	0.000984084	0.00113773	0.000485823	0.000212359	0.000720246	0.000772078	0.00129173	0.000925528	0.000717938	0.000669345
Lignoceric acid-m16	FA 24:0	0.00364534	0.00510377	0.002546	0.0010427	0.00359221	0.00416527	0.00750457	0.0041353	0.00328988	0.00314266
Lignoceric acid-m17	FA 24:0	0.00153454	0.000999599	0.00224408	0.000762	0.00235843	0.00245604	0.00443209	0.00238019	0.0020772	0.00209243
Lignoceric acid-m18	FA 24:0	0.00351689	0.00334207	0.00496407	0.00190778	0.00632316	0.00947545	0.0136974	0.00781222	0.00612961	0.00498303
Lignoceric acid-m19	FA 24:0	0	0	0.00116789	0.000527779	0.00147003	0.0014933	0.00243202	0.00171049	0.00086098	0.00130716
Lignoceric acid-m20	FA 24:0	0.000742779	0.000813516	0.00478642	0.00182402	0.00656141	0.00717558	0.0100438	0.00826897	0.00418286	0.00572136
Lignoceric acid-m21	FA 24:0	0	0	0.00063381	0.00030027	0.00119059	0.00154825	0.00173587	0.00127823	0.000993935	0.000595298
Lignoceric acid-m22	FA 24:0	0	0	0.00198478	0.00103088	0.00327832	0.00407918	0.00569129	0.00427047	0.00223	0.00245032
Lignoceric acid-m23	FA 24:0	0	0	7.03451e-06	0	0.000367576	0.000203681	0.000839359	8.29505e-05	6.95832e-05	0
Lignoceric acid-m24	FA 24:0	0	0	0.000465008	0.000235903	0.000812043	0.00136448	0.0017308	0.00122231	0.000703929	0.000411684
Hexacosatetraenoic acid-m0	FA 26:4	0.914573	0.918889	0.9385	0.924928	0.967679	0.97848	0.932023	0.939609	0.933607	0.935774
Hexacosatetraenoic acid-m1	FA 26:4	0	0	0	0	0	0	0	0.000134842	0	0
Hexacosatetraenoic acid-m2	FA 26:4	0.0641024	0.0564238	0.0312062	0.0416373	0.0208609	0.0140706	0.0415779	0.0372127	0.0367533	0.0380321
Hexacosatetraenoic acid-m3	FA 26:4	0.0101433	0.0126915	0.00724071	0.00759206	0.00613006	0.00543668	0.00884854	0.0168736	0.0113465	0.0103479
Hexacosatetraenoic acid-m4	FA 26:4	0.0111809	0.0110277	0.0230534	0.0237665	0.00532999	0.00201225	0.0175502	0.00616974	0.0182932	0.0152628
Hexacosatetraenoic acid-m5	FA 26:4	0	0.000968335	0	0.0020758	0	0	0	0	0	0.00058296
Hexacosatetraenoic acid-m6	FA 26:4	0	0	0	0	0	0	0	0	0	0
Hexacosatetraenoic acid-m7	FA 26:4	0	0	0	0	0	0	0	0	0	0
Hexacosatetraenoic acid-m8	FA 26:4	0	0	0	0	0	0	0	0	0	0
Hexacosatetraenoic acid-m9	FA 26:4	0	0	0	0	0	0	0	0	0	0
Hexacosatetraenoic acid-m10	FA 26:4	0	0	0	0	0	0	0	0	0	0
Hexacosatetraenoic acid-m11	FA 26:4	0	0	0	0	0	0	0	0	0	0
Hexacosatetraenoic acid-m12	FA 26:4	0	0	0	0	0	0	0	0	0	0
Hexacosatetraenoic acid-m13	FA 26:4	0	0	0	0	0	0	0	0	0	0
Hexacosatetraenoic acid-m14	FA 26:4	0	0	0	0	0	0	0	0	0	0
Hexacosatetraenoic acid-m15	FA 26:4	0	0	0	0	0	0	0	0	0	0
Hexacosatetraenoic acid-m16	FA 26:4	0	0	0	0	0	0	0	0	0	0
Hexacosatetraenoic acid-m17	FA 26:4	0	0	0	0	0	0	0	0	0	0
Hexacosatetraenoic acid-m18	FA 26:4	0	0	0	0	0	0	0	0	0	0
Hexacosatetraenoic acid-m19	FA 26:4	0	0	0	0	0	0	0	0	0	0
Hexacosatetraenoic acid-m20	FA 26:4	0	0	0	0	0	0	0	0	0	0
Hexacosatetraenoic acid-m21	FA 26:4	0	0	0	0	0	0	0	0	0	0
Hexacosatetraenoic acid-m22	FA 26:4	0	0	0	0	0	0	0	0	0	0
Hexacosatetraenoic acid-m23	FA 26:4	0	0	0	0	0	0	0	0	0	0
Hexacosatetraenoic acid-m24	FA 26:4	0	0	0	0	0	0	0	0	0	0
Hexacosatetraenoic acid-m25	FA 26:4	0	0	0	0	0	0	0	0	0	0
Hexacosatetraenoic acid-m26	FA 26:4	0	0	0	0	0	0	0	0	0	0
Hexacosatrienoic acid-m0	FA 26:3	0.775734	0.813382	0.810818	0.787621	0.865558	0.903841	0.762668	0.778277	0.820226	0.841801
Hexacosatrienoic acid-m1	FA 26:3	0	0	0	0	0	0	0	0	0	0
Hexacosatrienoic acid-m2	FA 26:3	0.158861	0.127749	0.104989	0.118666	0.0705772	0.0448888	0.113077	0.0945177	0.0943517	0.0786725
Hexacosatrienoic acid-m3	FA 26:3	0.000993511	0.00335057	0.0014628	0	0.00208104	0.00353256	0.00487512	0.00839727	0.00459455	0.00646097
Hexacosatrienoic acid-m4	FA 26:3	0.0572425	0.0484572	0.0680268	0.0694058	0.051175	0.0385523	0.0961462	0.0922591	0.0659439	0.0576558
Hexacosatrienoic acid-m5	FA 26:3	0	0.00082357	0.000477408	0.00207833	0	0.00301952	0.000856283	0.00915373	0.00139847	0.00188545
Hexacosatrienoic acid-m6	FA 26:3	0.0068165	0.00584037	0.013809	0.0206661	0.0106084	0.00616634	0.0223778	0.0173955	0.0132453	0.0135246
Hexacosatrienoic acid-m7	FA 26:3	0	0	0	0	0	0	0	0	0.000240444	0
Hexacosatrienoic acid-m8	FA 26:3	0.000352276	0.000396992	0.000417516	0.00156254	0	0	0	0	0	0
Hexacosatrienoic acid-m9	FA 26:3	0	0	0	0	0	0	0	0	0	0
Hexacosatrienoic acid-m10	FA 26:3	0	0	0	0	0	0	0	0	0	0
Hexacosatrienoic acid-m11	FA 26:3	0	0	0	0	0	0	0	0	0	0
Hexacosatrienoic acid-m12	FA 26:3	0	0	0	0	0	0	0	0	0	0
Hexacosatrienoic acid-m13	FA 26:3	0	0	0	0	0	0	0	0	0	0
Hexacosatrienoic acid-m14	FA 26:3	0	0	0	0	0	0	0	0	0	0
Hexacosatrienoic acid-m15	FA 26:3	0	0	0	0	0	0	0	0	0	0
Hexacosatrienoic acid-m16	FA 26:3	0	0	0	0	0	0	0	0	0	0
Hexacosatrienoic acid-m17	FA 26:3	0	0	0	0	0	0	0	0	0	0
Hexacosatrienoic acid-m18	FA 26:3	0	0	0	0	0	0	0	0	0	0
Hexacosatrienoic acid-m19	FA 26:3	0	0	0	0	0	0	0	0	0	0
Hexacosatrienoic acid-m20	FA 26:3	0	0	0	0	0	0	0	0	0	0
Hexacosatrienoic acid-m21	FA 26:3	0	0	0	0	0	0	0	0	0	0
Hexacosatrienoic acid-m22	FA 26:3	0	0	0	0	0	0	0	0	0	0
Hexacosatrienoic acid-m23	FA 26:3	0	0	0	0	0	0	0	0	0	0
Hexacosatrienoic acid-m24	FA 26:3	0	0	0	0	0	0	0	0	0	0
Hexacosatrienoic acid-m25	FA 26:3	0	0	0	0	0	0	0	0	0	0
Hexacosatrienoic acid-m26	FA 26:3	0	0	0	0	0	0	0	0	0	0
Hexacosanedienoic acid-m0	FA 26:2	0.70716	0.632292	0.742263	0.77996	0.84125	0.843155	0.711484	0.721883	0.721044	0.751584
Hexacosanedienoic acid-m1	FA 26:2	0	0	0	0	0	0	0	0	0	0
Hexacosanedienoic acid-m2	FA 26:2	0.193054	0.22754	0.10593	0.0827904	0.0827181	0.0796639	0.128085	0.123254	0.145871	0.111327
Hexacosanedienoic acid-m3	FA 26:2	0	0	0	0	0	0	0	0	0	0
Hexacosanedienoic acid-m4	FA 26:2	0.069872	0.0993918	0.0972622	0.0752883	0.0397822	0.0368617	0.0781929	0.070506	0.074677	0.0787416
Hexacosanedienoic acid-m5	FA 26:2	0.00229221	0.00133812	0	0.000300324	0.0024153	0.00183281	0.00480561	0.00579311	0.00400363	0.00325135
Hexacosanedienoic acid-m6	FA 26:2	0.0237634	0.0351153	0.0427028	0.0449549	0.0320015	0.0290464	0.0556548	0.0597895	0.0510597	0.0508616
Hexacosanedienoic acid-m7	FA 26:2	0.000915807	0	0	0	0	0	0.00352188	0	0	0.000717693
Hexacosanedienoic acid-m8	FA 26:2	0.00294291	0.00428244	0.0118417	0.0167062	0	0.00944022	0.0182558	0.0187744	0	0
Hexacosanedienoic acid-m9	FA 26:2	0	3.98332e-05	0	0	0.00183266	0	0	0	0.00334484	0.00351662
Hexacosanedienoic acid-m10	FA 26:2	0	0	0	0	0	0	0	0	0	0
Hexacosanedienoic acid-m11	FA 26:2	0	0	0	0	0	0	0	0	0	0
Hexacosanedienoic acid-m12	FA 26:2	0	0	0	0	0	0	0	0	0	0
Hexacosanedienoic acid-m13	FA 26:2	0	0	0	0	0	0	0	0	0	0
Hexacosanedienoic acid-m14	FA 26:2	0	0	0	0	0	0	0	0	0	0
Hexacosanedienoic acid-m15	FA 26:2	0	0	0	0	0	0	0	0	0	0
Hexacosanedienoic acid-m16	FA 26:2	0	0	0	0	0	0	0	0	0	0
Hexacosanedienoic acid-m17	FA 26:2	0	0	0	0	0	0	0	0	0	0
Hexacosanedienoic acid-m18	FA 26:2	0	0	0	0	0	0	0	0	0	0
Hexacosanedienoic acid-m19	FA 26:2	0	0	0	0	0	0	0	0	0	0
Hexacosanedienoic acid-m20	FA 26:2	0	0	0	0	0	0	0	0	0	0
Hexacosanedienoic acid-m21	FA 26:2	0	0	0	0	0	0	0	0	0	0
Hexacosanedienoic acid-m22	FA 26:2	0	0	0	0	0	0	0	0	0	0
Hexacosanedienoic acid-m23	FA 26:2	0	0	0	0	0	0	0	0	0	0
Hexacosanedienoic acid-m24	FA 26:2	0	0	0	0	0	0	0	0	0	0
Hexacosanedienoic acid-m25	FA 26:2	0	0	0	0	0	0	0	0	0	0
Hexacosanedienoic acid-m26	FA 26:2	0	0	0	0	0	0	0	0	0	0
Hexacosenoic acid-m0	FA 26:1	0.167495	0.158364	0.0795635	0.0932342	0.154289	0.155368	0.0834077	0.101012	0.107176	0.105191
Hexacosenoic acid-m1	FA 26:1	0.0217237	0.0209627	0.0107595	0.0110524	0.0180372	0.016551	0.0063631	0.00546352	0.0187051	0.0167363
Hexacosenoic acid-m2	FA 26:1	0.349935	0.373846	0.2	0.136499	0.11091	0.122505	0.128915	0.118707	0.207536	0.191561
Hexacosenoic acid-m3	FA 26:1	0	0	0	0	0.000624587	0	0	0	0	0.00315761
Hexacosenoic acid-m4	FA 26:1	0.198378	0.190711	0.232752	0.180176	0.161156	0.16669	0.173277	0.155919	0.188732	0.1842
Hexacosenoic acid-m5	FA 26:1	0.0203167	0.0173429	0.0271311	0.0192426	0.0197001	0.0156787	0.0151473	0.0124695	0.0275253	0.0262613
Hexacosenoic acid-m6	FA 26:1	0.119496	0.118142	0.259615	0.319375	0.302303	0.287874	0.298571	0.310579	0.257032	0.280444
Hexacosenoic acid-m7	FA 26:1	0	0	0.000548596	0	0	0	0	0	0	0
Hexacosenoic acid-m8	FA 26:1	0.0199009	0.0194116	0.082907	0.11575	0.0914637	0.094977	0.0942678	0.0965701	0.0758652	0.0731515
Hexacosenoic acid-m9	FA 26:1	0.00490476	0.00586672	0.0107009	0.0223867	0.0196034	0.0180785	0.0202583	0.0214449	0.0147523	0.0144438
Hexacosenoic acid-m10	FA 26:1	0.0074555	0.00700186	0.00773305	0.0109383	0.00817638	0.00860134	0.00890514	0.00916721	0.00841724	0.00820497
Hexacosenoic acid-m11	FA 26:1	0.00251992	0.00277331	0.000446306	0.000705869	0.000699449	0.000331671	0.000629333	0.000700073	0.00110222	0.00124515
Hexacosenoic acid-m12	FA 26:1	0.012358	0.0110513	0.00208235	0.00184028	0.000901468	0.000696326	0.0016595	0.00105571	0.00381209	0.00324109
Hexacosenoic acid-m13	FA 26:1	0.00556401	0.00587982	0.00057468	0.000529552	0.000440347	0.00043943	0.00142198	0.000957834	0.00188323	0.00174182
Hexacosenoic acid-m14	FA 26:1	0.0147379	0.0150905	0.00290909	0.00253958	0.00229196	0.00203617	0.00407228	0.00328866	0.00553238	0.00551204
Hexacosenoic acid-m15	FA 26:1	0.00494098	0.00459032	0.00207321	0.00169977	0.00198487	0.00194182	0.00355221	0.00265025	0.00269279	0.00236502
Hexacosenoic acid-m16	FA 26:1	0.0206471	0.0201624	0.00786647	0.00639246	0.00872389	0.0071347	0.0124857	0.0101848	0.0104984	0.0119137
Hexacosenoic acid-m17	FA 26:1	0.00444605	0.0039732	0.00447667	0.00401909	0.00486028	0.00489616	0.00810836	0.00677992	0.00481652	0.0044442
Hexacosenoic acid-m18	FA 26:1	0.0116289	0.0117324	0.012869	0.0105619	0.0138545	0.0141106	0.0227432	0.0199697	0.012024	0.0127289
Hexacosenoic acid-m19	FA 26:1	0.00193575	0.00203302	0.00511597	0.00569132	0.00710049	0.00743728	0.0115725	0.0111581	0.00535512	0.00491701
Hexacosenoic acid-m20	FA 26:1	0.0083601	0.0075665	0.0207166	0.0177529	0.0278426	0.0282391	0.0382382	0.036167	0.0168903	0.0199249
Hexacosenoic acid-m21	FA 26:1	0.000478999	0.000807694	0.00394969	0.00599767	0.00610602	0.00688589	0.0105547	0.0106725	0.00473929	0.00403848
Hexacosenoic acid-m22	FA 26:1	0.00222192	0.00217116	0.0138349	0.0161942	0.0195087	0.0199437	0.02872	0.0315933	0.012608	0.0125582
Hexacosenoic acid-m23	FA 26:1	0.000106686	0.000130842	0.00291402	0.00406469	0.00465506	0.00464036	0.00680857	0.00766854	0.00301804	0.00288254
Hexacosenoic acid-m24	FA 26:1	0.000448114	0.000389077	0.00659778	0.00978696	0.0110788	0.0111237	0.0153686	0.018418	0.00675083	0.00682997
Hexacosenoic acid-m25	FA 26:1	0	0	0.000578802	0.0010799	0.00117442	0.00115004	0.00166049	0.00227964	0.000850148	0.00078179
Hexacosenoic acid-m26	FA 26:1	0	0	0.00128357	0.00248984	0.00251358	0.0026698	0.00329299	0.00512465	0.00168524	0.00152366
Hexacosanic acid-m0	FA 26:0	0.422488	0.389118	0.331633	0.5624	0.544861	0.417016	0.389104	0.483279	0.430389	0.427101
Hexacosanic acid-m1	FA 26:0	0.00651486	0.00177323	0.0073708	0	0	0	0	0	0.0126121	0.00964153
Hexacosanic acid-m2	FA 26:0	0.153222	0.174588	0.0833149	0.0353735	0.0242938	0.0304436	0.0359767	0.0324438	0.0789552	0.0616831
Hexacosanic acid-m3	FA 26:0	0.0293037	0.0140852	0.0153794	0.013487	0.00877839	0.010389	0.0058825	0.00426178	0.00665335	0.0120935
Hexacosanic acid-m4	FA 26:0	0.147408	0.151986	0.145062	0.0848734	0.0831273	0.0881604	0.0898938	0.0840408	0.118167	0.110856
Hexacosanic acid-m5	FA 26:0	0.00435724	0.0057636	0.0164422	0.0083815	0.0109304	0.0140068	0.0130865	0.00603307	0.0190466	0.0128393
Hexacosanic acid-m6	FA 26:0	0.108061	0.125252	0.224699	0.149396	0.123071	0.181282	0.156787	0.127589	0.142887	0.179958
Hexacosanic acid-m7	FA 26:0	0	0	0	0	0	0	0	0	0	0
Hexacosanic acid-m8	FA 26:0	0.0200404	0.0197723	0.0676257	0.066517	0.0648903	0.076648	0.0690877	0.0729647	0.0627354	0.0598859
Hexacosanic acid-m9	FA 26:0	0.00172731	0.00168825	0.000750159	0.00135309	0.00216241	0.00185481	0.00277075	0.00153247	0.000580627	0.0016881
Hexacosanic acid-m10	FA 26:0	0.00957626	0.0103094	0.0149503	0.0171351	0.0171555	0.0193356	0.0183335	0.0200394	0.0177865	0.0158244
Hexacosanic acid-m11	FA 26:0	0.00111608	0.00205303	0	0	0	0	0	0	0	0
Hexacosanic acid-m12	FA 26:0	0.0112057	0.0123779	0.00138373	0.00139089	0.00015175	6.38624e-05	0.000986941	0	0.00299743	0.00348147
Hexacosanic acid-m13	FA 26:0	0.00393442	0.00695377	0.000507014	6.83001e-05	0	0	0	0	0.00101849	0.000456471
Hexacosanic acid-m14	FA 26:0	0.0199364	0.0205253	0.003346	0.0017977	0.0021182	0.0028156	0.00509292	0.00199372	0.00629246	0.00641026
Hexacosanic acid-m15	FA 26:0	0.00460066	0.00519307	0.00210833	0.000816355	0.00115698	0.00188122	0.00399278	0.000602668	0.00261157	0.00182706
Hexacosanic acid-m16	FA 26:0	0.0221657	0.0264857	0.00874716	0.00512611	0.00692611	0.00936919	0.0168113	0.00672338	0.0082692	0.0112899
Hexacosanic acid-m17	FA 26:0	0.0024298	0.00274408	0.0036688	0.00214433	0.00449172	0.00587416	0.00815726	0.00511254	0.0045639	0.00378303
Hexacosanic acid-m18	FA 26:0	0.0141754	0.0148476	0.0145261	0.00862806	0.0176077	0.0190375	0.0295295	0.0222432	0.0186949	0.0144587
Hexacosanic acid-m19	FA 26:0	0.00193714	0.00189986	0.00567599	0.00354024	0.00767705	0.00996769	0.0130073	0.00890733	0.00592103	0.00607137
Hexacosanic acid-m20	FA 26:0	0.008227	0.00735709	0.0158573	0.0101173	0.0249009	0.0276888	0.0361463	0.0309635	0.0180015	0.0167812
Hexacosanic acid-m21	FA 26:0	0.00177857	0.00122295	0.0067523	0.00496382	0.010227	0.0166328	0.0207264	0.0164081	0.00705548	0.0077069
Hexacosanic acid-m22	FA 26:0	0.00536593	0.00388436	0.0191535	0.0114967	0.0236211	0.0423907	0.0522645	0.0451378	0.0193622	0.021147
Hexacosanic acid-m23	FA 26:0	0	0	0.00206466	0.0024483	0.00541484	0.00471283	0.00749877	0.00586024	0.00337863	0.0033105
Hexacosanic acid-m24	FA 26:0	0.000428717	0.000119035	0.007287	0.0065181	0.0127202	0.0155771	0.0187269	0.0195429	0.00892261	0.00917675
Hexacosanic acid-m25	FA 26:0	0	0	0.000485297	0.000545513	0.000946644	0.00088884	0.00212241	0.000583017	0.00102912	0.000531544
Hexacosanic acid-m26	FA 26:0	0	0	0.00120939	0.00148158	0.00277005	0.00396363	0.00401359	0.00373721	0.00206773	0.00199704
Octacosatetraenoic acid-m0	FA 28:4	0.90164	0.881264	0.943881	0.937133	0.976529	0.991376	0.94475	0.969557	0.940162	0.94011
Octacosatetraenoic acid-m1	FA 28:4	0	0	0	0	0	0	0	0	0	0
Octacosatetraenoic acid-m2	FA 28:4	0.058575	0.0705375	0.0121786	0.0113826	0.0073597	0	0.0262776	0.00327202	0.0150117	0.0211018
Octacosatetraenoic acid-m3	FA 28:4	0.00580952	0.00524225	0.00666443	0.00669645	0.00369264	0.001774	0	0	0.00820391	0.00571243
Octacosatetraenoic acid-m4	FA 28:4	0.0339759	0.0429559	0.0289914	0.0273469	0.0124185	0.00685028	0.0289719	0.0271711	0.0293517	0.0256741
Octacosatetraenoic acid-m5	FA 28:4	0	0	0.000606503	0.00472589	0	0	0	0	0	0.000654979
Octacosatetraenoic acid-m6	FA 28:4	0	0	0.00767811	0.0127152	0	0	0	0	0.00727036	0.00674683
Octacosatetraenoic acid-m7	FA 28:4	0	0	0	0	0	0	0	0	0	0
Octacosatetraenoic acid-m8	FA 28:4	0	0	0	0	0	0	0	0	0	0
Octacosatetraenoic acid-m9	FA 28:4	0	0	0	0	0	0	0	0	0	0
Octacosatetraenoic acid-m10	FA 28:4	0	0	0	0	0	0	0	0	0	0
Octacosatetraenoic acid-m11	FA 28:4	0	0	0	0	0	0	0	0	0	0
Octacosatetraenoic acid-m12	FA 28:4	0	0	0	0	0	0	0	0	0	0
Octacosatetraenoic acid-m13	FA 28:4	0	0	0	0	0	0	0	0	0	0
Octacosatetraenoic acid-m14	FA 28:4	0	0	0	0	0	0	0	0	0	0
Octacosatetraenoic acid-m15	FA 28:4	0	0	0	0	0	0	0	0	0	0
Octacosatetraenoic acid-m16	FA 28:4	0	0	0	0	0	0	0	0	0	0
Octacosatetraenoic acid-m17	FA 28:4	0	0	0	0	0	0	0	0	0	0
Octacosatetraenoic acid-m18	FA 28:4	0	0	0	0	0	0	0	0	0	0
Octacosatetraenoic acid-m19	FA 28:4	0	0	0	0	0	0	0	0	0	0
Octacosatetraenoic acid-m20	FA 28:4	0	0	0	0	0	0	0	0	0	0
Octacosatetraenoic acid-m21	FA 28:4	0	0	0	0	0	0	0	0	0	0
Octacosatetraenoic acid-m22	FA 28:4	0	0	0	0	0	0	0	0	0	0
Octacosatetraenoic acid-m23	FA 28:4	0	0	0	0	0	0	0	0	0	0
Octacosatetraenoic acid-m24	FA 28:4	0	0	0	0	0	0	0	0	0	0
Octacosatetraenoic acid-m25	FA 28:4	0	0	0	0	0	0	0	0	0	0
Octacosatetraenoic acid-m26	FA 28:4	0	0	0	0	0	0	0	0	0	0
Octacosatetraenoic acid-m27	FA 28:4	0	0	0	0	0	0	0	0	0	0
Octacosatetraenoic acid-m28	FA 28:4	0	0	0	0	0	0	0	0	0	0
Octacosatrienoic acid-m0	FA 28:3	0.529337	0.502172	0.514009	0.511772	0.702142	0.765152	0.543499	0.595493	0.561785	0.56349
Octacosatrienoic acid-m1	FA 28:3	0	0.000545994	0	0.00138436	0	0	0	0	0	0
Octacosatrienoic acid-m2	FA 28:3	0.279272	0.279126	0.172294	0.106797	0.122437	0.0886052	0.165818	0.138322	0.168889	0.174862
Octacosatrienoic acid-m3	FA 28:3	0	0.0335279	0.0154452	0.011958	0	0.000208047	0	0	0.0246207	0.00896871
Octacosatrienoic acid-m4	FA 28:3	0.160577	0.145009	0.179743	0.179517	0.134127	0.110008	0.203834	0.178289	0.162758	0.169494
Octacosatrienoic acid-m5	FA 28:3	0	0	0.000982456	0.00488726	0	0	0	0	0.00255068	0
Octacosatrienoic acid-m6	FA 28:3	0.0308148	0.0396196	0.097283	0.1224	0.0412941	0.0360269	0.0868494	0.0878959	0.0793966	0.0831849
Octacosatrienoic acid-m7	FA 28:3	0	0	0.000280184	0.00533903	0	0	0	0	0	0
Octacosatrienoic acid-m8	FA 28:3	0	0	0.0199631	0.0559453	0	0	0	0	0	0
Octacosatrienoic acid-m9	FA 28:3	0	0	0	0	0	0	0	0	0	0
Octacosatrienoic acid-m10	FA 28:3	0	0	0	0	0	0	0	0	0	0
Octacosatrienoic acid-m11	FA 28:3	0	0	0	0	0	0	0	0	0	0
Octacosatrienoic acid-m12	FA 28:3	0	0	0	0	0	0	0	0	0	0
Octacosatrienoic acid-m13	FA 28:3	0	0	0	0	0	0	0	0	0	0
Octacosatrienoic acid-m14	FA 28:3	0	0	0	0	0	0	0	0	0	0
Octacosatrienoic acid-m15	FA 28:3	0	0	0	0	0	0	0	0	0	0
Octacosatrienoic acid-m16	FA 28:3	0	0	0	0	0	0	0	0	0	0
Octacosatrienoic acid-m17	FA 28:3	0	0	0	0	0	0	0	0	0	0
Octacosatrienoic acid-m18	FA 28:3	0	0	0	0	0	0	0	0	0	0
Octacosatrienoic acid-m19	FA 28:3	0	0	0	0	0	0	0	0	0	0
Octacosatrienoic acid-m20	FA 28:3	0	0	0	0	0	0	0	0	0	0
Octacosatrienoic acid-m21	FA 28:3	0	0	0	0	0	0	0	0	0	0
Octacosatrienoic acid-m22	FA 28:3	0	0	0	0	0	0	0	0	0	0
Octacosatrienoic acid-m23	FA 28:3	0	0	0	0	0	0	0	0	0	0
Octacosatrienoic acid-m24	FA 28:3	0	0	0	0	0	0	0	0	0	0
Octacosatrienoic acid-m25	FA 28:3	0	0	0	0	0	0	0	0	0	0
Octacosatrienoic acid-m26	FA 28:3	0	0	0	0	0	0	0	0	0	0
Octacosatrienoic acid-m27	FA 28:3	0	0	0	0	0	0	0	0	0	0
Octacosatrienoic acid-m28	FA 28:3	0	0	0	0	0	0	0	0	0	0
Octacosanedienoic acid-m0	FA 28:2	0.621846	0.577103	0.732501	0.810776	0.837531	0.87338	0.738144	0.803947	0.726376	0.728952
Octacosanedienoic acid-m1	FA 28:2	0	0	0	0	0	0	0	0	0	0
Octacosanedienoic acid-m2	FA 28:2	0.182604	0.197799	0.0794698	0.050548	0.0495154	0.0248159	0.0622696	0.0344767	0.0824505	0.06519
Octacosanedienoic acid-m3	FA 28:2	0	0	0	0	0	0	0	0	0	0
Octacosanedienoic acid-m4	FA 28:2	0.160536	0.180863	0.123011	0.088652	0.0667914	0.0706655	0.130281	0.0926782	0.144862	0.148645
Octacosanedienoic acid-m5	FA 28:2	0	0	0	0	0	0	0	0	0	0
Octacosanedienoic acid-m6	FA 28:2	0.035013	0.0442356	0.0650183	0.0500246	0.0461626	0.0311386	0.0693051	0.0688978	0.0463113	0.0572128
Octacosanedienoic acid-m7	FA 28:2	0	0	0	0	0	0	0	0	0	0
Octacosanedienoic acid-m8	FA 28:2	0	0	0	0	0	0	0	0	0	0
Octacosanedienoic acid-m9	FA 28:2	0	0	0	0	0	0	0	0	0	0
Octacosanedienoic acid-m10	FA 28:2	0	0	0	0	0	0	0	0	0	0
Octacosanedienoic acid-m11	FA 28:2	0	0	0	0	0	0	0	0	0	0
Octacosanedienoic acid-m12	FA 28:2	0	0	0	0	0	0	0	0	0	0
Octacosanedienoic acid-m13	FA 28:2	0	0	0	0	0	0	0	0	0	0
Octacosanedienoic acid-m14	FA 28:2	0	0	0	0	0	0	0	0	0	0
Octacosanedienoic acid-m15	FA 28:2	0	0	0	0	0	0	0	0	0	0
Octacosanedienoic acid-m16	FA 28:2	0	0	0	0	0	0	0	0	0	0
Octacosanedienoic acid-m17	FA 28:2	0	0	0	0	0	0	0	0	0	0
Octacosanedienoic acid-m18	FA 28:2	0	0	0	0	0	0	0	0	0	0
Octacosanedienoic acid-m19	FA 28:2	0	0	0	0	0	0	0	0	0	0
Octacosanedienoic acid-m20	FA 28:2	0	0	0	0	0	0	0	0	0	0
Octacosanedienoic acid-m21	FA 28:2	0	0	0	0	0	0	0	0	0	0
Octacosanedienoic acid-m22	FA 28:2	0	0	0	0	0	0	0	0	0	0
Octacosanedienoic acid-m23	FA 28:2	0	0	0	0	0	0	0	0	0	0
Octacosanedienoic acid-m24	FA 28:2	0	0	0	0	0	0	0	0	0	0
Octacosanedienoic acid-m25	FA 28:2	0	0	0	0	0	0	0	0	0	0
Octacosanedienoic acid-m26	FA 28:2	0	0	0	0	0	0	0	0	0	0
Octacosanedienoic acid-m27	FA 28:2	0	0	0	0	0	0	0	0	0	0
Octacosanedienoic acid-m28	FA 28:2	0	0	0	0	0	0	0	0	0	0
Octacosenoic acid-m0	FA 28:1	0.144426	0.140776	0.0911355	0.13872	0.213732	0.189169	0.116188	0.136818	0.135367	0.131532
Octacosenoic acid-m1	FA 28:1	0.0162596	0.00852875	6.70099e-05	0.00199259	0.000392046	0.000518537	0.00418796	0.000930462	0.00247694	0.00282715
Octacosenoic acid-m2	FA 28:1	0.213809	0.204514	0.0838203	0.040691	0.0435336	0.0298927	0.0441432	0.0279986	0.101155	0.0962814
Octacosenoic acid-m3	FA 28:1	0.00973328	0.0125998	0.00901524	0.006055	0	0	0.000820607	0	0.0098866	0.0104981
Octacosenoic acid-m4	FA 28:1	0.33498	0.354072	0.271158	0.159642	0.143775	0.179227	0.181118	0.143853	0.235771	0.270274
Octacosenoic acid-m5	FA 28:1	0	0	0	0.00939105	0.00597668	0.00284822	0.011772	0.0160566	0	0
Octacosenoic acid-m6	FA 28:1	0.136097	0.132632	0.228922	0.213324	0.21138	0.206534	0.208977	0.205966	0.198567	0.188275
Octacosenoic acid-m7	FA 28:1	0.00463242	0.00401396	0.0155216	0.0169154	0.0092075	0.018062	0.0169269	0.0211084	0.0123936	0.016373
Octacosenoic acid-m8	FA 28:1	0.0455311	0.0442284	0.156094	0.193851	0.183423	0.17332	0.175654	0.181159	0.143168	0.132572
Octacosenoic acid-m9	FA 28:1	0.00185775	0.00220951	0.00436496	0.0108069	0.00910186	0.00989152	0.00857392	0.0109381	0.0028811	0.00865365
Octacosenoic acid-m10	FA 28:1	0.0140151	0.0148155	0.0510953	0.103442	0.0797082	0.0830413	0.0772678	0.106925	0.0571033	0.0471167
Octacosenoic acid-m11	FA 28:1	0.00141954	0.00371855	0.00222131	0	0.000301884	0.00247032	0.00479193	0	0.00321908	0.00432319
Octacosenoic acid-m12	FA 28:1	0.00927065	0.00910801	0.00609036	0.0115035	0.00693249	0.00858531	0.00734795	0.00577329	0.00818617	0.00830198
Octacosenoic acid-m13	FA 28:1	0.00355629	0.0028981	0.000490663	0	0	0	0	0	0.00110186	0.000768109
Octacosenoic acid-m14	FA 28:1	0.0125693	0.0130346	0.00156815	0.00150634	0	0	0	0	0.00461079	0.0041844
Octacosenoic acid-m15	FA 28:1	0.00544356	0.00373936	0.00129172	0.000739736	0	0	0	0	0.00269074	0.00192968
Octacosenoic acid-m16	FA 28:1	0.0143001	0.0153814	0.00414744	0.00342795	0.00220593	0.00205495	0.00436515	0.000819083	0.00676547	0.00671953
Octacosenoic acid-m17	FA 28:1	0.00303648	0.00378329	0.00204485	0.00183744	0.000511239	0.000402705	0.00301529	0.000596515	0.00270028	0.00352755
Octacosenoic acid-m18	FA 28:1	0.0164468	0.0165674	0.0130032	0.00966694	0.0109411	0.0124411	0.0148426	0.0159777	0.0139958	0.0122065
Octacosenoic acid-m19	FA 28:1	0.00131181	0.00117405	0.00288331	0.0038742	0.00300479	0.0029311	0.00769258	0.00304579	0.00332274	0.00298517
Octacosenoic acid-m20	FA 28:1	0.00747586	0.00746136	0.0123124	0.0114532	0.0157978	0.015232	0.0231405	0.0186872	0.0118445	0.0116993
Octacosenoic acid-m21	FA 28:1	0.00025036	0.000962206	0.00799791	0.00840208	0.00720208	0.00837472	0.0136705	0.0109561	0.00737109	0.00577723
Octacosenoic acid-m22	FA 28:1	0.00302659	0.00296309	0.011679	0.0156842	0.018874	0.0186314	0.0270129	0.0293678	0.012246	0.0120873
Octacosenoic acid-m23	FA 28:1	0	2.59199e-05	0.00366168	0.00558609	0.00665462	0.0055593	0.00942397	0.00803964	0.00394271	0.00360961
Octacosenoic acid-m24	FA 28:1	0.000551519	0.000792643	0.0150349	0.020672	0.0180003	0.0213769	0.0259294	0.0413331	0.0122984	0.0117388
Octacosenoic acid-m25	FA 28:1	0	0	0.000743002	0.00218939	0.00215718	0.00220844	0.00317426	0.00128143	0.00163748	0.00138156
Octacosenoic acid-m26	FA 28:1	0	0	0.00329206	0.00653789	0.00622538	0.00705649	0.00953065	0.0117497	0.00424295	0.00367854
Octacosenoic acid-m27	FA 28:1	0	0	0	0.000640141	0	0	0	0	0.00022925	0
Octacosenoic acid-m28	FA 28:1	0	0	0.000343517	0.00144814	0.000961683	0.000170911	0.000434098	0.000618644	0.000824923	0.000679509
Octacosanoic acid-m0	FA 28:0	1	1	1	0.994436	0.976597	0.98807	0.947523	0.990923	1	1
Octacosanoic acid-m1	FA 28:0	0	0	0	0.00556402	0.0234026	0.01193	0.0524772	0.0090774	0	0
Octacosanoic acid-m2	FA 28:0	0	0	0	0	0	0	0	0	0	0
Octacosanoic acid-m3	FA 28:0	0	0	0	0	0	0	0	0	0	0
Octacosanoic acid-m4	FA 28:0	0	0	0	0	0	0	0	0	0	0
Octacosanoic acid-m5	FA 28:0	0	0	0	0	0	0	0	0	0	0
Octacosanoic acid-m6	FA 28:0	0	0	0	0	0	0	0	0	0	0
Octacosanoic acid-m7	FA 28:0	0	0	0	0	0	0	0	0	0	0
Octacosanoic acid-m8	FA 28:0	0	0	0	0	0	0	0	0	0	0
Octacosanoic acid-m9	FA 28:0	0	0	0	0	0	0	0	0	0	0
Octacosanoic acid-m10	FA 28:0	0	0	0	0	0	0	0	0	0	0
Octacosanoic acid-m11	FA 28:0	0	0	0	0	0	0	0	0	0	0
Octacosanoic acid-m12	FA 28:0	0	0	0	0	0	0	0	0	0	0
Octacosanoic acid-m13	FA 28:0	0	0	0	0	0	0	0	0	0	0
Octacosanoic acid-m14	FA 28:0	0	0	0	0	0	0	0	0	0	0
Octacosanoic acid-m15	FA 28:0	0	0	0	0	0	0	0	0	0	0
Octacosanoic acid-m16	FA 28:0	0	0	0	0	0	0	0	0	0	0
Octacosanoic acid-m17	FA 28:0	0	0	0	0	0	0	0	0	0	0
Octacosanoic acid-m18	FA 28:0	0	0	0	0	0	0	0	0	0	0
Octacosanoic acid-m19	FA 28:0	0	0	0	0	0	0	0	0	0	0
Octacosanoic acid-m20	FA 28:0	0	0	0	0	0	0	0	0	0	0
Octacosanoic acid-m21	FA 28:0	0	0	0	0	0	0	0	0	0	0
Octacosanoic acid-m22	FA 28:0	0	0	0	0	0	0	0	0	0	0
Octacosanoic acid-m23	FA 28:0	0	0	0	0	0	0	0	0	0	0
Octacosanoic acid-m24	FA 28:0	0	0	0	0	0	0	0	0	0	0
Octacosanoic acid-m25	FA 28:0	0	0	0	0	0	0	0	0	0	0
Octacosanoic acid-m26	FA 28:0	0	0	0	0	0	0	0	0	0	0
Octacosanoic acid-m27	FA 28:0	0	0	0	0	0	0	0	0	0	0
Octacosanoic acid-m28	FA 28:0	0	0	0	0	0	0	0	0	0	0
